# Supplementary material for: Comparison of electrospray and UniSpray, a novel atmospheric pressure ionization interface, for LC-MS/MS analysis of 81 pesticide residues in food and water matrices
Source: Anal Bioanal Chem. 2019 May 31;411(20):5099–113. doi: 10.1007/s00216-019-01886-z (PMC6647134; doi:10.1007/s00216-019-01886-z)
Supplement: Supplementary file 2 — (XLSX 138 kb) [file 216_2019_1886_MOESM2_ESM.xlsx]

## Sheet: Sheet1
Sr.No.	Analyte	Matrix	r2 USI	r2 ESI	Fold r2	Area USI	Area ESI	Fold Area	Height USI	Height ESI	Fold Height	S/N USI	S/N ESI	Fold S/N	Ion Ration USI	Ion Ration ESI	Fold Ion Ration	% Rec. USI	% Rec. ESI	Fold % Rec.	mg/kg USI	mg/kg ESI	Fold mg/kg	% RSD USI	% RSD ESI	Fold % RSD	LOD USI	LOD ESI	Fold LOD	LOQ USI	LOQ ESI	Fold LOQ	%ME USI	%ME ESI	Fold ME	%RE USI	%RE ESI	Fold RE	%PE USI	%PE ESI	Fold PE
1	Methomyl	Apple	0.9995	0.9998	0.9997	7385.75	1402.62	5.26566	199839	42383.6	4.71501	2641.25	634.625	4.16191	0.839125	0.896	0.936523	61.0688	75.3	0.811006	0.00610688	0.00753	0.811006	3.72378	4.95555	0.751438	0.000681765	0.00111871	1.6409	0.00227407	0.00373153	1.6409	38.0998	5.58825	6.81785	107.478	93.774	1.14614	40.9489	5.24032	7.81419
2	Methiocarb	Apple	0.9988	0.9996	0.9992	4954.88	2879.12	1.72097	94692.6	52109.9	1.81717	1661.38	1377.75	1.20586	0.876	0.912125	0.960395	86.6812	81.6562	1.06154	0.00866813	0.00816563	1.06154	3.16316	1.38492	2.28399	0.000822011	0.000339037	0.412449	0.00274186	0.00113088	0.412449	98.0767	8.8735	11.0528	64.5628	66.4714	0.971288	63.3211	5.89834	10.7354
3	Fenpropimorf	Apple	0.9991	0.9995	0.9996	63342.1	5665.25	11.1808	1.3484e+06	122698	10.9896	3375.25	707.75	4.76899	0.613875	0.55025	1.11563	84.4312	119.1	0.708911	0.00844312	0.01191	0.708911	2.13495	1.62129	1.31683	0.000540409	0.000578899	1.07122	0.00180257	0.00193095	1.07122	634.071	45.4477	13.9517	9.3551	10.6603	0.877564	59.318	4.84487	12.2435
4	Tebuthiuron	Apple	0.9997	0.9997	1	93105.1	8790.25	10.5919	2.1706e+06	220488	9.84455	9246.25	2155.12	4.29035	2.65462	2.7115	0.979025	110.119	78.7875	1.39767	0.0110119	0.00787875	1.39767	3.08175	3.21609	0.958227	0.0010174	0.000759657	0.746668	0.00339358	0.00253388	0.746668	113.722	8.93164	12.7325	67.9954	64.9122	1.0475	77.3257	5.79773	13.3372
5	Pirimicarb	Apple	0.9997	0.9998	0.9999	46063.6	4118.75	11.1839	1.26504e+06	119468	10.589	4816.88	708.5	6.79869	0.02425	0.0265	0.915094	78.4875	75.6937	1.03691	0.00784875	0.00756937	1.03691	1.50743	1.85274	0.813621	0.000354706	0.000420441	1.18532	0.00118314	0.00140241	1.18532	82.7482	8.51703	9.71562	64.5084	61.4051	1.05054	53.3796	5.22989	10.2066
6	Thiodicarb	Apple	0.9997	0.9998	0.9999	10020.5	3430.5	2.921	211767	74464.2	2.84387	1749.62	1004.62	1.74157	0.465125	0.471875	0.985695	83.6813	82.7438	1.01133	0.00836813	0.00827438	1.01133	3.82589	2.55994	1.49452	0.000959826	0.000635034	0.661614	0.00320156	0.00211819	0.661614	101.335	10.0017	10.1318	55.4396	57.2167	0.968941	56.1797	5.72265	9.81708
7	Prochloraz	Apple	0.9999	0.9994	1.0005	4462.25	348.75	12.795	89473.4	7155.12	12.5048	917.375	280.125	3.27488	0.01375	0.01375	1	74.3812	39.2063	1.89718	0.00743812	0.00392063	1.89718	3.18756	5.97606	0.533388	0.00071081	0.000702428	0.988209	0.00237095	0.00234299	0.988209	90.7137	3.7386	24.2641	54.723	60.9836	0.897339	49.6412	2.27993	21.7731
8	Trifloxystrobin	Apple	0.9979	0.9994	0.998499	18436	9741.38	1.89255	323821	146608	2.20875	3772.62	2109.12	1.78872	0.44325	0.508	0.872539	61.875	75.7688	0.81663	0.0061875	0.00757688	0.81663	2.11341	2.25085	0.938937	0.000392039	0.000511291	1.30418	0.00130767	0.00170544	1.30418	58.9368	5.88439	10.0158	63.3673	86.7307	0.730621	37.3467	5.10358	7.31775
9	Acetamiprid	Apple	0.9996	0.9998	0.9998	11007.4	4581.88	2.40237	300774	131927	2.27985	985.125	811.25	1.21433	0.636375	0.608125	1.04645	75.0375	78.3937	0.957187	0.00750375	0.00783938	0.957187	2.81234	4.74119	0.59317	0.00063267	0.0011143	1.76126	0.00211031	0.0037168	1.76126	70.032	8.27894	8.45905	70.2999	68.8085	1.02167	49.2324	5.69662	8.64239
10	Thifensulfuron	Apple	0.9991	0.9997	0.9994	5531.88	1962.75	2.81843	118577	43135.1	2.74896	1286.75	1067	1.20595	0.151125	0.146	1.0351	135.3	70.6125	1.91609	0.01353	0.00706125	1.91609	6.9574	11.2473	0.618583	0.00282213	0.00238101	0.843695	0.00941336	0.00794201	0.843695	111.771	8.20942	13.6149	82.7506	68.9622	1.19994	92.4908	5.6614	16.3371
11	Difenconazole	Apple	0.9998	0.9993	1.0005	12020.6	1625	7.39731	167652	21559.4	7.77629	991.5	340.5	2.91189	0.364625	0.366625	0.994545	102.319	67.7438	1.51038	0.0102319	0.00677438	1.51038	2.90195	3.42605	0.847025	0.000890178	0.000695816	0.78166	0.00296924	0.00232094	0.78166	100.177	5.27639	18.9859	67.244	80.0394	0.840136	67.3632	4.22319	15.9508
12	Pyrimethanil	Apple	0.999	0.9996	0.9994	77256.4	6833.25	11.3059	1564913	129294	12.1035	2214.38	723	3.06276	0.677375	0.601625	1.12591	160.012	136.725	1.17032	0.0160013	0.0136725	1.17032	3.03254	3.13118	0.968499	0.00145476	0.00128348	0.882257	0.00485245	0.0042811	0.882257	616.326	58.8102	10.4799	17.2258	16.9845	1.01421	106.167	9.9886	10.6289
13	Ametryn	Apple	0.9994	0.9997	0.9997	89324.5	9614.62	9.29048	2.03025e+06	232805	8.72079	6582.75	1482.75	4.43955	0.342125	0.323	1.05921	84.3937	80.8875	1.04335	0.00843938	0.00808875	1.04335	2.53316	1.42182	1.78163	0.000640921	0.000344793	0.537965	0.00213783	0.00115008	0.537965	9.59501	7.84771	1.22265	62.7691	69.6233	0.901554	6.0227	5.46383	1.10229
14	Boscalid	Apple	0.9983	0.9997	0.9986	6735	1496.25	4.50125	121891	26928.1	4.52655	1134.62	816.875	1.38898	0.055	0.453875	0.121179	98.3625	65.9813	1.49076	0.00983625	0.00659812	1.49076	4.95205	5.51322	0.898213	0.00146031	0.00109058	0.746812	0.00487096	0.00363769	0.746812	10.322	6.37486	1.61917	63.4629	70.9922	0.893941	6.55063	4.52566	1.44744
15	Butachlor	Apple	0.9996	0.9998	0.9998	1494.75	594.875	2.51271	15895	5749	2.76483	519	289.5	1.79275	1.12712	1.00113	1.12586	93.1125	62.5875	1.48772	0.00931125	0.00625875	1.48772	2.74302	4.04245	0.678553	0.000765717	0.000758515	0.990594	0.00255409	0.00253007	0.990594	9.02594	4.78356	1.88687	69.5152	89.5727	0.776075	6.2744	4.28476	1.46435
16	Carbaryl	Apple	0.999	0.9998	0.9992	3237.5	830.75	3.89708	71833.2	19287.6	3.72432	775.5	245.375	3.16047	0.59725	0.564875	1.05731	79.8937	72.7687	1.09791	0.00798937	0.00727688	1.09791	3.72798	4.88226	0.763578	0.000892932	0.00106512	1.19283	0.00297843	0.00355276	1.19283	9.10927	7.92104	1.15001	59.322	64.0208	0.926606	5.4038	5.07111	1.0656
17	Dimethomorph	Apple	0.9994	0.9993	1.0001	7545.75	2771.12	2.72299	163163	61591	2.64914	878.25	348.375	2.52099	0.55675	0.565125	0.98518	86.1	71.925	1.19708	0.00861	0.0071925	1.19708	1.60484	3.76548	0.426199	0.000414254	0.000811954	1.96004	0.00138177	0.00270832	1.96004	11.2468	8.91959	1.26091	50.6941	54.8059	0.924974	5.70147	4.88847	1.16631
18	Hexaconazole	Apple	0.9997	0.9998	0.9999	13795.1	1877.38	7.34809	272841	31918	8.5482	1342.12	665.25	2.01747	0.0775	0.063625	1.21807	90.7125	76.7438	1.18202	0.00907125	0.00767437	1.18202	1.92382	3.00979	0.639187	0.000523195	0.000692487	1.32357	0.00174515	0.00230983	1.32357	9.44572	6.49605	1.45407	63.8213	78.5471	0.812522	6.02838	5.10246	1.18146
19	Malathion	Apple	0.9976	0.9997	0.997899	5152.75	2763.25	1.86474	90644.4	45041.8	2.01245	551	489.875	1.12478	0.65925	0.6005	1.09784	73.8375	70.7062	1.04429	0.00738375	0.00707062	1.04429	3.16352	3.4225	0.924329	0.000700291	0.000725493	1.03599	0.00233586	0.00241992	1.03599	9.36558	8.38743	1.11662	52.6745	56.5834	0.930918	4.93327	4.7459	1.03948
20	Propoxur	Apple	0.9993	0.9997	0.9996	25964.1	4711.5	5.5108	597679	108729	5.49696	2409.5	657.25	3.66603	0.302875	0.26275	1.15271	89.325	77.2875	1.15575	0.0089325	0.00772875	1.15575	2.06449	3.97848	0.518913	0.000552862	0.000921846	1.66741	0.0018441	0.00307487	1.66741	9.57643	8.12627	1.17845	63.5626	65.9493	0.96381	6.08703	5.35921	1.13581
21	Spinosad A	Apple	0.9993	0.9997	0.9996	19849.1	1132.12	17.5326	426386	24933.1	17.1012	2821.5	255	11.0647	0.176875	0.148625	1.19008	295.66	269.34	1.09563	0.0887044	0.0403987	2.19572	1.72845	1.05482	1.63862	0.00459656	0.00127755	0.277937	0.0153321	0.00426135	0.277937	497.261	19.5855	25.3724	121.996	81.9341	1.48896	596.76	16.05	41.0311
22	Spinosad D	Apple	0.9982	0.9999	0.9983	6631.88	296	22.405	127484	5974.5	21.338	5724.25	312.625	18.3103	0.137375	0.080125	1.71451	342.86	243.774	1.40648	0.102861	0.0365738	2.81242	2.59978	3.09981	0.83869	0.0080171	0.00339888	0.423954	0.0267415	0.0113372	0.423954	451.413	19.9311	22.6834	146.347	91.2876	1.60314	607.73	18.1687	33.3901
23	Spiroxamine	Apple	0.9992	0.999	1.0002	128713	8507.75	15.1289	1.56921e+06	103982	15.0912	3393	499	6.7996	0.61125	0.621125	0.984101	110.044	125.362	0.877804	0.0110044	0.0125363	0.877804	1.40138	0.441953	3.17088	0.000462331	0.000166102	0.359271	0.00154213	0.000554044	0.359271	7.61603	3.9963	1.90577	75.3531	76.3318	0.987178	5.73892	3.05045	1.88133
24	Thiabendazole	Apple	0.9997	0.9997	1	25288.5	1441.88	17.5386	713794	43547.8	16.3911	2594.88	338.75	7.66015	0.781125	0.806125	0.968987	55.9125	40.9687	1.36476	0.00559125	0.00409688	1.36476	0.915403	4.6824	0.195499	0.000153445	0.000575113	3.74801	0.000511824	0.00191832	3.74801	6.26325	4.02351	1.55666	60.8833	69.4252	0.876963	3.81327	2.79333	1.36514
25	Thiametoxam	Apple	0.9991	0.9995	0.9996	1474.5	626.375	2.35402	44038.5	21067.4	2.09036	274.5	169.25	1.62186	0.59625	0.73075	0.815943	65.5875	53.475	1.22651	0.00655875	0.0053475	1.22651	4.75938	5.46805	0.870398	0.000935842	0.000876627	0.936725	0.00312156	0.00292404	0.936725	5.12753	5.05311	1.01473	86.2407	82.8128	1.04139	4.42202	4.18462	1.05673
26	Carbofuran	Apple	0.999	0.9989	1.0001	33900.8	6401.75	5.29554	778825	150054	5.1903	2437.75	758.375	3.21444	0.813125	0.642625	1.26532	105.806	81.1875	1.30323	0.0105806	0.00811875	1.30323	2.50521	2.80329	0.893666	0.000794669	0.000682321	0.858623	0.00265067	0.00227592	0.858623	11.2502	8.41781	1.33648	64.571	66.1714	0.975815	7.26438	5.57018	1.30416
27	Dimethoate	Apple	0.999	0.9987	1.0003	11479.1	2524.75	4.54664	332303	81968.9	4.05401	2561.25	888.375	2.88307	1.03412	1.07963	0.957856	83.1375	62.8875	1.322	0.00831375	0.00628875	1.322	1.90394	3.08303	0.617555	0.00047455	0.000581265	1.22488	0.00158289	0.00193884	1.22488	8.76355	7.44083	1.17777	68.1415	64.4048	1.05802	5.97162	4.79225	1.2461
28	Diuron	Apple	0.9991	0.9987	1.0004	13937.6	3965.12	3.51505	303005	85448.4	3.54606	1320	497.5	2.65327	0.332625	0.432125	0.769743	90.975	78.5063	1.15882	0.0090975	0.00785063	1.15882	4.36678	3.9633	1.1018	0.00119101	0.000932808	0.783209	0.00397267	0.00311143	0.783209	10.6537	9.1231	1.16777	59.8027	65.4905	0.913151	6.37119	5.97477	1.06635
29	Ethoprophos	Apple	0.9988	0.9989	0.9999	11902.1	4205.5	2.83013	223044	76240.4	2.92554	654.875	525.25	1.24679	0.78675	0.743125	1.0587	109.819	74.6625	1.47087	0.0109819	0.00746625	1.47087	2.71655	2.54749	1.06636	0.000894387	0.000570225	0.63756	0.00298328	0.00190202	0.63756	12.1824	9.00544	1.35278	60.4848	66.0139	0.916243	7.36848	5.94484	1.23947
30	Fenamiphos	Apple	0.9998	0.9999	0.9999	13241.5	4096	3.23279	263490	81304	3.2408	1613	691.875	2.33135	0.341125	0.32625	1.04559	92.025	46.275	1.98865	0.0092025	0.0046275	1.98865	1.66683	7.83342	0.212785	0.000459864	0.00108675	2.3632	0.0015339	0.00362491	2.3632	12.401	9.83003	1.26154	49.7976	54.7018	0.910348	6.1754	5.3772	1.14844
31	Fenbuconazole	Apple	0.9994	0.9983	1.0011	6146.88	1449.5	4.24069	119511	27394.1	4.36265	3508	402.25	8.72094	0.769125	0.754	1.02006	87.6188	71.1188	1.23201	0.00876187	0.00711188	1.23201	4.93588	10.5977	0.46575	0.00129656	0.00225958	1.74275	0.00432476	0.00753695	1.74275	9.6751	7.30054	1.32526	62.5127	77.2346	0.809388	6.04817	5.63854	1.07265
32	Fludioxonil	Apple	0.9986	0.9997	0.9989	1149.25	77	14.9253	23742.2	1431.38	16.587	1188.88	87.375	13.6066	0.847	0.797875	1.06157	110.269	36.5344	3.01822	0.0110269	0.00365344	3.01822	3.49201	19.2342	0.181552	0.00115441	0.00210673	1.82494	0.0038506	0.0070271	1.82494	11.8575	7.02208	1.6886	62.1931	75.6757	0.821837	7.37455	5.31401	1.38776
33	Metalaxyl	Apple	0.9995	0.9986	1.0009	46920.8	10792.2	4.34763	1.07827e+06	245708	4.38841	1949.12	640.375	3.04372	0.563875	0.538125	1.04785	105.769	83.7938	1.26225	0.0105769	0.00837938	1.26225	2.11501	2.83839	0.745144	0.000670657	0.000713041	1.0632	0.00223702	0.00237839	1.0632	12.3376	10.5029	1.17468	58.5918	60.1738	0.973709	7.22882	6.32002	1.1438
34	Metribuzin	Apple	0.9997	0.9988	1.0009	3075	266.625	11.5331	74681.9	6934.38	10.7698	118	28.625	4.12227	0.76375	0.829875	0.920319	100.162	65.55	1.52803	0.0100162	0.006555	1.52803	4.13761	13.4403	0.307851	0.00124247	0.00264128	2.12583	0.00414434	0.00881014	2.12583	11.1125	9.14034	1.21576	63.7537	63.1252	1.00996	7.0846	5.76986	1.22786
35	Monocrotophos	Apple	0.9984	0.9996	0.9988	14489.8	3131.62	4.62691	447503	112961	3.96158	1925.62	876.375	2.19726	0.817375	0.730125	1.1195	77.2313	51.8063	1.49077	0.00772312	0.00518062	1.49077	1.26057	3.73668	0.337351	0.000291872	0.000580363	1.98841	0.000973557	0.00193583	1.98841	5.90076	6.22549	0.947838	89.7698	73.733	1.2175	5.2971	4.59024	1.15399
36	Pendimethalin	Apple	0.9996	0.9992	1.0004	258	362.25	0.712215	6229.12	5074.38	1.22756	39.75	218.5	0.181922	0.158	0.142	1.11268	35.85	41.3625	0.866727	0.003585	0.00413625	0.866727	4.67529	4.74718	0.984857	0.000502492	0.000588673	1.17151	0.00167609	0.00196355	1.17151	3.83956	2.61779	1.46672	59.0389	98.6385	0.598538	2.26684	2.58215	0.877887
37	Pyrazosulfuron-ethyl	Apple	0.999	0.9992	0.9998	4733.5	2202.88	2.14878	89490.4	40636.2	2.20223	3337.38	448.375	7.44327	3.67738	4.158	0.88441	97.5375	80.0062	1.21912	0.00975375	0.00800062	1.21912	6.97742	2.33511	2.98804	0.00204032	0.000560098	0.274515	0.0068056	0.00186824	0.274515	9.14803	7.52659	1.21543	72.4733	75.749	0.956756	6.62988	5.70132	1.16287
38	Triazophos	Apple	0.9996	0.9997	0.9999	32214.9	9234.25	3.48863	600727	158439	3.79154	1840.5	1782.62	1.03247	0.351375	0.359375	0.977739	100.538	92.4188	1.08785	0.0100538	0.00924188	1.08785	2.13805	2.93746	0.727856	0.000644433	0.000813887	1.26295	0.00214954	0.00271477	1.26295	10.9772	10.4352	1.05194	61.855	68.7277	0.900002	6.78997	7.17187	0.94675
39	Azoxystrobin	Apple	0.9995	0.9998	0.9997	35276	10195	3.46013	694641	200203	3.46969	5861.12	1174.62	4.98978	0.2005	0.1975	1.01519	103.519	86.1937	1.201	0.0103519	0.00861938	1.201	1.79055	1.97533	0.906457	0.000555696	0.000510443	0.918565	0.00185356	0.00170261	0.918565	17.6175	13.5324	1.30188	39.2217	41.504	0.945009	6.90989	5.61649	1.23028
40	Bentazon	Apple	0.9983	0.9994	0.998899	129.625	36.625	3.53925	2590	603.875	4.28897	12.25	6.625	1.84906	0.427375	1.4195	0.301074	63.075	18.4125	3.42566	0.0063075	0.00184125	3.42566	27.0222	27.0079	1.00053	0.00510987	0.00149086	0.29176	0.0170443	0.00497284	0.29176	7.32116	6.10872	1.19848	65.9669	64.5374	1.02215	4.82955	3.94241	1.22502
41	Bitertanol	Apple	0.9996	0.9998	0.9998	2940.12	317.375	9.26388	56168.5	6123.75	9.17224	480.125	153.625	3.12531	1.26787	1.30625	0.970622	77.5312	79.65	0.973399	0.00775312	0.007965	0.973399	2.69956	8.88237	0.303924	0.000627483	0.00212103	3.38021	0.002093	0.0070748	3.38021	8.27588	6.91173	1.19737	61.3101	70.9218	0.864475	5.07395	4.90192	1.03509
42	Cadusafos	Apple	0.9998	0.9997	1.0001	12629	3006.62	4.20039	210569	43445.8	4.8467	1614.88	612.25	2.63761	0.849	0.978625	0.867544	97.4437	66.825	1.45819	0.00974437	0.0066825	1.45819	1.30861	3.72333	0.351462	0.000382292	0.000745937	1.95122	0.00127516	0.00248811	1.95122	10.4015	6.72757	1.5461	63.2569	66.4576	0.951838	6.57968	4.47098	1.47164
43	Chlorpyrifos	Apple	0.9988	0.9994	0.9994	171.5	223.375	0.767767	2731.12	3211.88	0.850321	60.625	81.75	0.74159	0.579375	0.620875	0.933159	53.8688	37.6687	1.43006	0.00538688	0.00376687	1.43006	8.55856	10.3193	0.829373	0.00138219	0.00116537	0.843129	0.00461039	0.00388715	0.843129	4.41027	2.26068	1.95086	78.8053	110.241	0.714848	3.47553	2.49219	1.39457
44	Cymoxanil	Apple	0.9985	0.9999	0.9986	1184	516.375	2.29291	28996.6	13208.6	2.19528	263.25	474.5	0.554795	0.4315	0.544625	0.792288	133.819	73.4625	1.82159	0.0133819	0.00734625	1.82159	9.86217	8.20799	1.20153	0.00395659	0.00180773	0.456891	0.0131974	0.00602979	0.456891	13.1115	8.67878	1.51075	64.2998	60.75	1.05843	8.43065	5.27236	1.59903
45	Iprodione	Apple	0.998	0.9992	0.998799	146.875	34.375	4.27273	2913.38	744.125	3.91517	15.125	28.75	0.526087	21.2336	37.2	0.56	118.556	107.156	1.10639	0.0118556	0.0107156	1.10639	17.7239	18.0499	0.981941	0.00629965	0.00579861	0.920466	0.0210128	0.0193416	0.920466	15.4154	7.65343	2.01418	57.5698	64.8585	0.887622	8.87462	4.9639	1.78783
46	Linuron	Apple	0.9991	0.9997	0.9994	962.5	541.375	1.77788	21597.6	11496.8	1.87859	79.375	201.875	0.393189	0.795875	0.73775	1.07879	115.837	74.1188	1.56286	0.0115838	0.00741188	1.56286	8.11271	10.4654	0.775197	0.00281739	0.00232549	0.825405	0.00939756	0.00775679	0.825405	12.4179	6.4249	1.93278	65.6884	72.8879	0.901226	8.15713	4.68297	1.74187
47	Oxamyl	Apple	0.9988	0.9998	0.999	20751.5	2503.38	8.28941	605872	83052.2	7.29507	7032.88	1632.5	4.30804	0.318875	0.32575	0.978895	72.9188	79.4062	0.9183	0.00729188	0.00794062	0.9183	2.24115	0.819915	2.73339	0.000489939	0.000195189	0.398395	0.00163422	0.000651064	0.398395	6.67403	6.987	0.955207	81.9687	74.508	1.10013	5.47062	5.20587	1.05085
48	Propanil	Apple	0.9985	0.9999	0.9986	890.75	301	2.9593	18420.2	5559.88	3.31307	65.125	42.25	1.54142	0.73925	0.81125	0.911248	111.806	71.5125	1.56345	0.0111806	0.00715125	1.56345	9.38356	13.8962	0.675261	0.00314532	0.00297927	0.947205	0.0104914	0.00993751	0.947205	10.0051	6.97851	1.4337	67.2581	67.1688	1.00133	6.72924	4.68738	1.43561
49	Tebuconazole	Apple	0.9998	0.9999	0.9999	18561.5	2459.75	7.54609	353576	43461.1	8.13546	899.25	480.125	1.87295	0.08025	0.073875	1.08629	82.6125	79.275	1.0421	0.00826125	0.0079275	1.0421	4.35634	2.89089	1.50692	0.00107895	0.000687068	0.636796	0.00359888	0.00229176	0.636796	9.26285	7.08918	1.30662	60.8344	69.9091	0.870194	5.635	4.95598	1.13701
50	Terbuthryn	Apple	0.9988	0.9997	0.9991	119793	12769.8	9.38103	2.5259e+06	259872	9.71976	7864.5	1170	6.72179	0.224125	0.225	0.996111	78.3188	73.65	1.06339	0.00783188	0.007365	1.06339	1.25147	1.46056	0.856842	0.000293845	0.000322497	1.0975	0.000980138	0.00107571	1.0975	8.84421	6.77827	1.30479	63.357	72.9247	0.8688	5.60342	4.94303	1.1336
51	Thiofanate-methyl	Apple	0.9992	0.9997	0.9995	1440.25	109.375	13.168	27135.5	2241.75	12.1046	76.375	11.375	6.71429	0.164625	0.14275	1.15324	69.9938	143.156	0.488933	0.00699937	0.0143156	0.488933	4.45268	19.4635	0.228771	0.000934355	0.00835339	8.94027	0.0031166	0.0278632	8.94027	12.4221	13.1067	0.947762	30.3131	47.3741	0.639866	3.76551	6.2092	0.60644
52	Kresoxim-methyl	Apple	0.9995	0.9997	0.9998	909.5	42.875	21.2128	17204.5	912.25	18.8594	833.25	61.5	13.5488	1.0665	1.63837	0.65095	66.825	34.8375	1.91819	0.0066825	0.00348375	1.91819	10.4949	16.9262	0.620039	0.00210256	0.00176782	0.840794	0.0070132	0.00589665	0.840794	7.45778	7.02836	1.0611	59.5271	75.2193	0.791381	4.4394	5.28668	0.839733
53	Carbendazim	Apple	0.9998	0.9998	1	42296.1	3703	11.4221	1.20383e+06	98395	12.2347	4126	621.5	6.63878	0.18125	0.158125	1.14625	78.6375	76.6125	1.02643	0.00786375	0.00766125	1.02643	1.66525	3.08464	0.539852	0.000392592	0.000708494	1.80466	0.00130951	0.00236322	1.80466	9.16802	8.32513	1.10125	60.7944	61.2724	0.992198	5.57365	5.10101	1.09266
54	Diazinon	Apple	0.9986	0.9998	0.9988	87076.9	8830	9.86148	1442748	131843	10.943	2348.38	1815.5	1.29351	0.00625	0.005875	1.06383	78.6375	78.9	0.996673	0.00786375	0.00789	0.996673	1.30073	1.66979	0.778979	0.000306655	0.000394976	1.28802	0.00102286	0.00131747	1.28802	9.67411	8.08575	1.19644	59.0661	64.3041	0.918543	5.71412	5.19947	1.09898
55	Imidacloprid	Apple	0.9997	0.9997	1	552.75	197.125	2.80406	13788.1	6024.75	2.28858	195.625	550	0.355682	1.0875	1.10638	0.98294	62.55	55.9125	1.11871	0.006255	0.00559125	1.11871	6.44493	10.3732	0.621305	0.00120859	0.00173882	1.43872	0.00403131	0.00579992	1.43872	6.90043	5.33629	1.29311	64.2733	66.8787	0.961042	4.43513	3.56884	1.24274
56	Imazalil	Apple	0.9989	0.9984	1.0005	8718.25	612.125	14.2426	206551	15330.9	13.4729	303.125	60.375	5.0207	1.047	1.112	0.941547	1.2375	5.90625	0.209524	0.00012375	0.000590625	0.209524	18.0369	6.35827	2.83677	6.69175e-05	0.000112585	1.68245	0.000223207	0.000375535	1.68245	0.86054	0.392029	2.19509	68.7071	86.4889	0.794404	0.591253	0.339062	1.74379
57	Metsulfuron-methyl	Apple	0.9983	0.9997	0.9986	4183.12	1813.88	2.30618	94346.1	42553.1	2.21714	546.5	617.5	0.88502	8.65751	7.79912	1.10343	7.125	7.18125	0.992167	0.0007125	0.000718125	0.992167	3.18286	4.09276	0.77768	6.79882e-05	8.81146e-05	1.29603	0.000226779	0.000293911	1.29603	0.985015	0.937618	1.05055	47.5578	50.3749	0.944077	0.468451	0.472325	0.9918
58	Profenofos	Apple	0.9997	0.9998	0.9999	671.25	452.625	1.48302	11482	7549.62	1.52087	203	179.25	1.1325	0.41125	0.410875	1.00091	48	28.65	1.67539	0.0048	0.002865	1.67539	8.34523	7.80589	1.06909	0.00120091	0.000670469	0.5583	0.00400571	0.00223639	0.5583	4.90743	2.2245	2.20608	62.5291	78.3597	0.797976	3.06857	1.74311	1.7604
59	Propiconazole	Apple	0.9998	0.9998	1	6274.88	914.875	6.85872	81698.2	12547	6.51138	123.625	46.5	2.6586	1.68112	1.63	1.03137	81.975	69.9937	1.17118	0.0081975	0.00699938	1.17118	1.36231	5.68146	0.239782	0.000334803	0.0011922	3.56091	0.00111676	0.00397667	3.56091	8.90915	6.6216	1.34547	61.2856	69.4402	0.882566	5.46002	4.59805	1.18746
60	Pyraclostrobine	Apple	0.999	0.9995	0.9995	26157.5	6396.88	4.08911	460292	101967	4.51413	2072.5	728	2.84684	1.8065	2.00813	0.899595	69.8812	49.5937	1.40907	0.00698812	0.00495938	1.40907	1.09713	2.47275	0.443689	0.000229853	0.000367654	1.59951	0.000766689	0.00122633	1.59951	7.6064	3.94714	1.92707	63.3306	86.6829	0.7306	4.81717	3.42149	1.40792
61	Triadimenol	Apple	0.9998	0.9999	0.9999	NQ	NQ	NQ	NQ	NQ	NQ	NQ	NQ	NQ	NQ	NQ	NQ	NQ	NQ	NQ	NQ	NQ	NQ	NQ	NQ	NQ	NQ	NQ	NQ	NQ	NQ	NQ	NQ	NQ	NQ	NQ	NQ	NQ	NQ	NQ	NQ
62	Terbufos	Apple	0.9999	0.9997	1.0002	105.875	23	4.60326	1717.38	379	4.53133	14.125	5.625	2.51111	0.604875	0.72525	0.834023	43.725	32.7375	1.33562	0.0043725	0.00327375	1.33562	11.4851	22.7331	0.505217	0.00150556	0.00223118	1.48196	0.00502188	0.00744224	1.48196	4.99248	5.41765	0.92152	58.0137	66.9091	0.867053	2.89632	3.6249	0.799007
63	Thiacloprid	Apple	0.9996	0.9998	0.9998	8151.38	5324.62	1.53088	180476	123099	1.46611	1063.12	1119.5	0.949643	0.106375	0.134375	0.791628	82.2938	58.8	1.39955	0.00822938	0.00588	1.39955	4.17123	1.34297	3.10598	0.00102911	0.000236742	0.230045	0.00343266	0.000789665	0.230045	8.9675	6.50773	1.37798	64.5315	63.9441	1.00919	5.78686	4.16131	1.39063
64	Penconazole	Apple	0.9998	0.9999	0.9999	17579.1	2300.12	7.64268	299459	41953.2	7.13792	2511.38	543.875	4.61756	0.326875	0.294625	1.10946	88.8562	73.4437	1.20985	0.00888562	0.00734438	1.20985	1.49346	3.01936	0.494629	0.000397846	0.000664817	1.67104	0.00132704	0.00221753	1.67104	9.178	7.89523	1.16247	64.4972	62.3742	1.03404	5.91956	4.92458	1.20204
65	Pirimiphos-methyl	Apple	0.9998	0.9999	0.9999	26338	4964	5.3058	370804	66437.9	5.58122	3442.62	1079	3.19057	0.741375	0.69775	1.06252	89.1562	56.0625	1.5903	0.00891562	0.00560625	1.5903	2.06044	2.88081	0.715229	0.000550735	0.000484193	0.879175	0.00183701	0.00161505	0.879175	9.61255	6.34489	1.51501	62.8828	59.9607	1.04873	6.04465	3.80444	1.58884
66	Tebufenozide	Apple	0.9985	0.9997	0.9988	3124.25	775.625	4.02804	49670.1	12222.8	4.06374	1616.38	665.75	2.4279	2.15575	1.95887	1.1005	102.15	87.675	1.1651	0.010215	0.0087675	1.1651	6.67172	7.61341	0.876311	0.00204319	0.00200118	0.979443	0.00681516	0.00667506	0.979443	10.8783	10.1092	1.07608	67.3094	63.6214	1.05797	7.32215	6.43165	1.13846
67	Spirodiclofen	Apple	0.9999	0.9999	1	697.5	192.625	3.62103	9301.5	2526.25	3.68194	122.625	60.375	2.03106	0.347875	0.34575	1.00615	249.656	28.3875	8.79458	0.0249656	0.00283875	8.79458	13.3359	11.8078	1.12941	0.00998151	0.00100491	0.100677	0.0332939	0.00335195	0.100677	26.2839	3.47469	7.56437	60.4354	56.3437	1.07262	15.8848	1.95777	8.1137
68	Cyflufenamid	Apple	0.9998	0.9999	0.9999	1382.12	1102.25	1.25391	23796.2	18445.5	1.29008	345.875	318.75	1.0851	2.20825	1.81975	1.21349	118.912	59.2875	2.00569	0.0118912	0.00592875	2.00569	3.10436	3.7374	0.83062	0.0011067	0.0006643	0.600252	0.00369147	0.00221581	0.600252	12.5656	6.64475	1.89105	62.3773	60.3353	1.03384	7.83806	4.00913	1.95505
69	Temephos	Apple	0.9986	0.9988	0.9998	272.625	NQ	NQ	5293.75	NQ	NQ	41.125	NQ	NQ	0.349	NQ	NQ	148.162	NQ	NQ	0.0148162	NQ	NQ	7.9729	NQ	NQ	0.00354149	NQ	NQ	0.0118128	NQ	NQ	14.0921	NQ	NQ	65.3581	NQ	NQ	9.2103	NQ	NQ
70	2,4-D	Apple	0.9995	0.9998	0.9997	10.875	6	1.8125	270.25	154	1.75487	27.875	23.25	1.19892	0.10375	0.071375	1.45359	115.256	99.6	1.15719	0.0115256	0.00996	1.15719	15.3058	7.7994	1.96243	0.00528873	0.00232891	0.440353	0.0176409	0.0077682	0.440353	5.06993	3.48558	1.45455	150	165.517	0.90625	7.6049	5.76923	1.31818
71	Chlorotoluron	Apple	0.9986	0.9999	0.9987	12044.6	4175.88	2.88434	256344	93115.8	2.75296	1304.62	2212.62	0.589628	0.02575	0.028375	0.907489	90.9562	67.5187	1.34713	0.00909562	0.00675188	1.34713	1.41299	1.57735	0.895798	0.000385303	0.000319289	0.82867	0.0012852	0.00106501	0.82867	9.51837	7.40453	1.28548	66.4733	64.7548	1.02654	6.32717	4.79479	1.31959
72	Cyanazine	Apple	0.9997	0.9998	0.9999	13686.8	1460	9.37449	322469	38444.2	8.38797	2430.62	1154.75	2.10489	0.344	0.268625	1.2806	78.975	69.45	1.13715	0.0078975	0.006945	1.13715	2.82812	2.97264	0.951386	0.000669607	0.000618936	0.924328	0.00223351	0.0020645	0.924328	8.23592	7.99839	1.0297	66.7231	62.3599	1.06997	5.49526	4.98779	1.10174
73	Terbuthylazine	Apple	0.9991	0.9998	0.9993	63.875	6.875	9.29091	1195.88	175.5	6.8141	53.75	18	2.98611	0.170125	0.51025	0.333415	90.2812	98.325	0.918192	0.00902812	0.0098325	0.918192	19.9392	38.9915	0.511373	0.0053968	0.0114938	2.12975	0.0180013	0.0383383	2.12975	9.61538	5.625	1.7094	68.5906	67.9012	1.01015	6.59525	3.81944	1.72676
74	Propazine	Apple	0.9997	0.9994	1.0003	10320.6	2671.62	3.86305	187518	49846.6	3.76189	1420.5	1503.38	0.944874	1.125	1.12025	1.00424	93.6188	66.6562	1.4045	0.00936188	0.00666562	1.4045	1.9965	3.07363	0.649557	0.000560356	0.000614221	1.09613	0.0018691	0.00204877	1.09613	9.89412	7.10705	1.39215	65.0466	65.654	0.990749	6.43579	4.66606	1.37928
75	Atrazine	Apple	0.9998	0.9995	1.0003	3605	205.75	17.5213	114142	7322.62	15.5876	413.625	69.625	5.94075	0.745875	0.811625	0.91899	61.875	54.8063	1.12898	0.0061875	0.00548062	1.12898	1.94372	5.79469	0.335431	0.000360562	0.00095212	2.64065	0.00120268	0.00317585	2.64065	6.7276	5.80353	1.15923	63.5887	66.5588	0.955375	4.27799	3.86276	1.1075
76	Simazine	Apple	0.9997	0.9993	1.0004	23559.4	1596.62	14.7557	554656	40717	13.6222	1414.88	272.75	5.18744	1.57563	1.40288	1.12314	86.1375	63.0375	1.36645	0.00861375	0.00630375	1.36645	2.06413	4.51261	0.457414	0.000533042	0.000852822	1.59992	0.00177799	0.00284464	1.59992	9.13206	7.29028	1.25263	65.4382	62.0259	1.05501	5.97585	4.52186	1.32155
77	Isoproturon	Apple	0.9983	0.9997	0.9986	28866.4	7110.38	4.05975	602544	151867	3.96758	2945.25	1997.25	1.47465	0.985625	0.994625	0.990951	92.0625	71.25	1.29211	0.00920625	0.007125	1.29211	1.10077	1.41001	0.780679	0.000303815	0.000301189	0.991355	0.00101339	0.00100463	0.991355	9.93176	7.99164	1.24277	66.7612	64.7575	1.03094	6.63056	5.17519	1.28122
78	Fenoxycarb	Apple	0.9999	0.9999	1	4603.38	2528.88	1.82033	82045	46069	1.78092	1333.12	1551.88	0.859041	0.95425	0.968875	0.984905	100.069	62.4937	1.60126	0.0100069	0.00624937	1.60126	2.47273	3.56461	0.69369	0.000741835	0.000667852	0.90027	0.00247443	0.00222766	0.90027	10.1407	6.915	1.46649	66.1226	61.6367	1.07278	6.70533	4.26217	1.57322
79	Epoxiconazole	Apple	0.9998	0.9997	1.0001	21751.4	3142	6.92278	380666	56130.8	6.78177	1061.38	325.5	3.26075	0.256875	0.299625	0.857322	89.0812	75.6375	1.17774	0.00890812	0.00756375	1.17774	2.4934	3.06632	0.813157	0.000665902	0.000695323	1.04418	0.00222115	0.00231929	1.04418	9.33991	8.39775	1.11219	65.0236	62.332	1.04318	6.07315	5.23449	1.16022
80	Benalaxyl	Apple	0.999	0.9998	0.9992	13774.2	9182.62	1.50003	228058	153786	1.48296	1601.25	1670.75	0.958402	0.609125	0.582125	1.04638	100.537	72.5437	1.38589	0.0100538	0.00725438	1.38589	1.62022	1.05397	1.53725	0.000488351	0.000229224	0.469384	0.00162892	0.00076459	0.469384	10.466	7.94855	1.31672	65.9489	62.9308	1.04796	6.90221	5.00208	1.37987
81	Hexythiazox	Apple	0.9998	0.9996	1.0002	1069.62	585.125	1.82803	15561	8127	1.91473	544.125	465.625	1.16859	1.78512	1.77987	1.00295	115.781	30.0938	3.84735	0.0115781	0.00300938	3.84735	1.5163	2.52669	0.600114	0.000526326	0.00022796	0.433116	0.00175559	0.000760375	0.433116	11.3679	3.00245	3.7862	68.7806	62.4133	1.10202	7.8189	1.87393	4.17246
	Minimum value	Apple	0.9976	0.9983	0.997899	10.875	6	0.712215	270.25	154	0.850321	12.25	5.625	0.181922	0.00625	0.005875	0.121179	1.2375	5.90625	0.209524	0.00012375	0.000590625	0.209524	0.915403	0.441953	0.181552	6.69175e-05	8.81146e-05	0.100677	0.000223207	0.000293911	0.100677	0.86054	0.392029	0.92152	9.3551	10.6603	0.598538	0.468451	0.339062	0.60644
	Maximum value	Apple	0.9999	0.9999	1.0011	128713	12769.8	22.405	2.5259e+06	259872	21.338	9246.25	2212.62	18.3103	21.2336	37.2	1.71451	342.86	269.34	8.79458	0.102861	0.0403987	8.79458	27.0222	38.9915	3.17088	0.00998151	0.0114938	8.94027	0.0332939	0.0383383	8.94027	634.071	58.8102	25.3724	150	165.517	1.60314	607.73	18.1687	41.0311
	Average value	Apple	0.999231	0.999564	0.999667	18312.1	3039.05	6.43474	377632	62248.1	6.29409	1799.23	660.047	3.39891	1.04768	1.27639	0.989699	94.8456	73.2345	1.42723	0.011081	0.00764828	1.45895	4.63917	6.15632	0.939468	0.00140142	0.00125943	1.26481	0.00467451	0.00420091	1.26481	46.1267	8.36826	3.74328	65.8175	68.6591	0.962383	29.3987	5.00103	3.94118
	p value	Apple	4.88886e-06			1.53743e-07			5.29687e-08			1.18291e-08			0.141152			1.74026e-07			0.00102017			0.000851026			0.283456			0.283456			0.00204573			0.0232593			0.0107664
	Significance	Apple	YES			YES			YES			YES			NO			YES			YES			YES			NO			NO			YES			YES			YES
1	Methomyl	Coffee	0.9995	0.9998	0.9997	9381.62	831.5	11.2828	269970	27124.1	9.95315	2432.38	499.5	4.86962	0.859625	2.57537	0.333786	77.7188	44.5875	1.74306	0.00777188	0.00445875	1.74306	4.18605	7.18334	0.582744	0.000975352	0.000960221	0.984487	0.00325334	0.00320287	0.984487	70.7842	4.14705	17.0686	73.4834	74.9099	0.980957	52.0147	3.10655	16.7435
2	Methiocarb	Coffee	0.9988	0.9996	0.9992	4193.38	1959	2.14057	80116.8	35513.9	2.25593	2306.5	652.875	3.53284	0.888875	0.88175	1.00808	73.4062	54.4125	1.34907	0.00734062	0.00544125	1.34907	6.26115	3.70659	1.68919	0.0013779	0.000604651	0.43882	0.00459607	0.00201685	0.43882	90.1997	6.67554	13.512	59.412	60.1197	0.988229	53.5895	4.01332	13.3529
3	Fenpropimorf	Coffee	0.9991	0.9995	0.9996	22737.9	1371.12	16.5834	481074	29967.2	16.0533	1866.88	443.5	4.20941	0.6055	0.560375	1.08053	30.4688	63.0188	0.483487	0.00304687	0.00630188	0.483487	2.48864	1.67556	1.48526	0.000227326	0.000316563	1.39255	0.000758258	0.00105591	1.39255	53.6926	3.67892	14.5947	39.6578	31.8727	1.24426	21.2933	1.17257	18.1595
4	Tebuthiuron	Coffee	0.9997	0.9997	1	77355.5	6965.75	11.1051	1.81969e+06	175207	10.386	9033.38	1324.62	6.81957	2.60387	2.88188	0.903535	91.4438	60.9188	1.50108	0.00914437	0.00609188	1.50108	3.59377	3.50561	1.02515	0.000985225	0.000640245	0.649846	0.00328627	0.00213557	0.649846	106.24	7.37886	14.3979	60.4716	62.2637	0.971218	64.2453	4.59435	13.9835
5	Pirimicarb	Coffee	0.9997	0.9998	0.9999	50219.1	2940.75	17.077	1.38074e+06	87836.2	15.7195	5861.5	745	7.86779	0.025	0.029625	0.843882	85.5938	53.925	1.58727	0.00855938	0.0053925	1.58727	2.40092	2.79354	0.859454	0.0006161	0.000451623	0.733036	0.00205504	0.00150641	0.733036	93.1235	6.07096	15.3392	62.4923	61.5075	1.01601	58.195	3.7341	15.5848
6	Thiodicarb	Coffee	0.9997	0.9998	0.9999	9075	3196.88	2.83871	194983	68914.9	2.82933	4095.88	1737.5	2.35734	0.473	0.46025	1.0277	75.75	76.9875	0.983926	0.007575	0.00769875	0.983926	3.94906	1.30804	3.01907	0.000896827	0.000301907	0.336639	0.00299142	0.00100703	0.336639	99.0784	9.41723	10.521	51.3521	56.6295	0.906808	50.8788	5.33292	9.54051
7	Prochloraz	Coffee	0.9999	0.9994	1.0005	4408.5	390	11.3038	88037.9	7716	11.4098	935.875	159.125	5.88138	0.01325	0.009625	1.37662	73.4813	43.05	1.70688	0.00734813	0.004305	1.70688	3.70576	11.7526	0.315314	0.000816368	0.00151684	1.85803	0.00272304	0.0050595	1.85803	70.7351	3.93391	17.9809	69.3338	64.811	1.06978	49.0433	2.5496	19.2357
8	Trifloxystrobin	Coffee	0.9979	0.9994	0.998499	11831	4101.25	2.88473	209754	61813	3.39336	3023.25	1363.5	2.21727	0.467	0.492125	0.948946	39.1688	33.2438	1.17823	0.00391688	0.00332438	1.17823	8.76975	1.70436	5.14549	0.00102981	0.000169864	0.164947	0.003435	0.000566592	0.164947	31.1552	2.6993	11.542	76.9265	79.6011	0.966399	23.9666	2.14867	11.1541
9	Acetamiprid	Coffee	0.9996	0.9998	0.9998	10674	3836.88	2.78195	289238	107479	2.69112	1092.75	1080	1.01181	0.646875	0.612	1.05699	72.75	64.9313	1.12042	0.007275	0.00649312	1.12042	3.52502	1.87854	1.87647	0.000768824	0.000365684	0.475641	0.00256445	0.00121976	0.475641	78.0694	7.4164	10.5266	61.1524	64.3218	0.950726	47.7413	4.77036	10.0079
10	Thifensulfuron	Coffee	0.9991	0.9997	0.9994	218.75	NQ	NQ	4665.75	NQ	NQ	39.625	NQ	NQ	0.13025	NQ	NQ	4.96875	NQ	NQ	0.000496875	NQ	NQ	12.6481	NQ	NQ	0.000188411	NQ	NQ	0.000628455	NQ	NQ	110.989	NQ	NQ	3.2953	NQ	NQ	3.65742	NQ	NQ
11	Difenconazole	Coffee	0.9998	0.9993	1.0005	8405.88	973.625	8.63359	117254	13017.4	9.00747	1044	197.75	5.27939	0.366375	0.36525	1.00308	71.4188	43.1062	1.65681	0.00714187	0.00431063	1.65681	1.20096	3.83875	0.312852	0.000257142	0.000496092	1.92925	0.000857712	0.00165474	1.92925	62.927	3.64721	17.2534	74.8586	69.3774	1.07901	47.1063	2.53034	18.6166
12	Pyrimethanil	Coffee	0.999	0.9996	0.9994	245809	19453.4	12.6358	5.11537e+06	374532	13.658	7454.25	872.5	8.54355	0.664375	0.636125	1.04441	201.1	160.15	1.25868	0.0403163	0.0320306	1.25868	5.19512	3.00766	1.72729	0.00627925	0.00288819	0.459959	0.0209448	0.00963374	0.459959	312.161	26.3699	11.8378	108.212	107.836	1.00349	337.796	28.4362	11.8791
13	Ametryn	Coffee	0.9994	0.9997	0.9997	93374.5	7002.5	13.3345	2.17589e+06	170201	12.7842	6577.88	1364.12	4.82205	0.32175	0.31925	1.00783	88.2188	58.7812	1.5008	0.00882187	0.00587812	1.5008	1.04197	4.46063	0.233593	0.000275581	0.00078608	2.85245	0.000919215	0.00262201	2.85245	10.6943	6.25488	1.70976	58.8702	63.6208	0.92533	6.29578	3.97941	1.58209
14	Boscalid	Coffee	0.9983	0.9997	0.9986	6047.12	1353.62	4.46736	108013	25525.4	4.23158	679.625	611.875	1.11073	0.059875	0.456625	0.131125	88.2	59.5688	1.48064	0.00882	0.00595688	1.48064	4.00396	6.15841	0.650161	0.00105874	0.00109981	1.03879	0.00353149	0.00366849	1.03879	9.99288	6.13932	1.62769	58.8578	66.6892	0.882568	5.88159	4.09426	1.43654
15	Butachlor	Coffee	0.9996	0.9998	0.9998	710.5	216.25	3.28555	7492.75	2339.75	3.20237	207.5	110.5	1.87783	0.845875	1.07463	0.787135	43.8375	22.5938	1.94025	0.00438375	0.00225938	1.94025	4.64416	19.9042	0.233326	0.000610358	0.00134823	2.20892	0.00203588	0.0044971	2.20892	4.16194	2.52008	1.65151	71.6591	61.8078	1.15939	2.98241	1.5576	1.91474
16	Carbaryl	Coffee	0.999	0.9998	0.9992	3309	601.125	5.50468	72421.8	13887.6	5.21484	1351.38	656	2.06002	0.59	0.544875	1.08282	81.6937	52.0875	1.56839	0.00816937	0.00520875	1.56839	2.61504	9.72048	0.269024	0.00064047	0.00151793	2.37003	0.00213632	0.00506315	2.37003	9.51758	5.6617	1.68105	58.031	64.8113	0.895384	5.52315	3.66942	1.50518
17	Dimethomorph	Coffee	0.9994	0.9993	1.0001	7410.88	2175.38	3.40671	159158	47762.5	3.33228	808	395	2.04557	0.539125	0.519125	1.03853	84.5625	56.1375	1.50635	0.00845625	0.00561375	1.50635	1.98151	5.32059	0.372423	0.000502349	0.000895456	1.78254	0.00167561	0.00298685	1.78254	11.6083	7.53347	1.54089	48.2377	50.9396	0.946959	5.59956	3.83752	1.45916
18	Hexaconazole	Coffee	0.9997	0.9998	0.9999	12384.2	1241	9.97925	234602	23729.2	9.8866	1442.38	225.5	6.39634	0.08225	0.076625	1.07341	81.375	51.15	1.59091	0.0081375	0.005115	1.59091	3.10329	2.1378	1.45162	0.000757085	0.000327827	0.433013	0.0025253	0.00109349	0.433013	8.92772	5.75951	1.55008	60.6183	58.5619	1.03512	5.41183	3.37288	1.60451
19	Malathion	Coffee	0.9976	0.9997	0.997899	5409.62	2340.75	2.31106	94307.9	39018.5	2.417	659.75	614.625	1.07342	0.684375	0.63975	1.06975	77.7375	59.9812	1.29603	0.00777375	0.00599812	1.29603	5.51172	3.7079	1.48648	0.00128454	0.000666769	0.519071	0.00428467	0.00222405	0.519071	8.79628	6.51557	1.35004	58.8795	61.7022	0.954252	5.1792	4.02025	1.28828
20	Propoxur	Coffee	0.9993	0.9997	0.9996	27407.6	3629.12	7.55213	626358	85120.4	7.3585	2802.5	707.125	3.96323	0.3	0.271125	1.1065	94.425	59.3812	1.59015	0.0094425	0.00593813	1.59015	2.23853	3.48306	0.642689	0.000633696	0.000620073	0.978501	0.00211373	0.00206829	0.978501	10.531	6.31114	1.66864	61.0145	65.4088	0.932818	6.42544	4.12804	1.55654
21	Spinosad A	Coffee	0.9993	0.9997	0.9996	878.25	65	13.5115	19246.2	1588.25	12.1179	581	72.875	7.97256	0.16175	0.088875	1.81997	41.2875	286.688	0.144016	0.00412875	0.0286687	0.144016	4.1	1.48772	2.75589	0.000507498	0.00127868	2.51958	0.00169279	0.00426512	2.51958	8.40433	1.74716	4.81028	31.9378	31.1938	1.02385	2.68416	0.545005	4.92502
22	Spinosad D	Coffee	0.9982	0.9999	0.9983	343.125	10.875	31.5517	6390	319.25	20.0157	477.375	16.25	29.3769	0.125	0.247125	0.505817	55.9125	253.144	0.220873	0.00559125	0.0253144	0.220873	8.67272	3.17378	2.73261	0.00145377	0.00240866	1.65684	0.00484913	0.00803423	1.65684	8.95156	1.01072	8.85662	38.1833	32.9545	1.15867	3.41801	0.333078	10.2619
23	Spiroxamine	Coffee	0.9992	0.999	1.0002	1156.38	57.875	19.9806	16897.6	799.5	21.1352	44.5	36.625	1.21502	0.58725	0.72075	0.814776	2.00625	82.0687	0.024446	0.000200625	0.00820687	0.024446	3.86953	0.0646202	59.881	2.32742e-05	1.58993e-05	0.68313	7.76324e-05	5.3033e-05	0.68313	2.66123	1.19397	2.22889	1.93743	1.73799	1.11475	0.0515593	0.0207511	2.48466
24	Thiabendazole	Coffee	0.9997	0.9997	1	8095.88	702.375	11.5264	227462	16447.8	13.8294	935.75	170.75	5.48023	0.797875	0.709875	1.12397	17.8312	19.8188	0.899716	0.00178312	0.00198188	0.899716	2.31199	4.94551	0.467493	0.000123594	0.000293845	2.37749	0.000412256	0.000980138	2.37749	2.668	2.58265	1.03305	45.7565	52.6864	0.86847	1.22078	1.3607	0.89717
25	Thiametoxam	Coffee	0.9991	0.9995	0.9996	2719.62	734	3.70521	84593.2	25501	3.31725	500.625	276.75	1.80894	0.69975	0.727	0.962517	75.975	61.0687	1.24409	0.0075975	0.00610688	1.24409	3.34889	3.97457	0.842581	0.000762788	0.00072768	0.953974	0.00254432	0.00242722	0.953974	11.7189	6.41013	1.82819	69.5979	76.4982	0.909798	8.15614	4.90363	1.66329
26	Carbofuran	Coffee	0.999	0.9989	1.0001	32023	4953	6.46537	732790	115358	6.35232	2050.12	767	2.67291	0.84175	0.64475	1.30554	99.8063	62.2687	1.60283	0.00998062	0.00622687	1.60283	2.22474	3.00994	0.739132	0.000665685	0.0005619	0.844093	0.00222043	0.00187425	0.844093	11.2756	6.70969	1.68049	60.8572	64.2298	0.947492	6.86201	4.30962	1.59225
27	Dimethoate	Coffee	0.999	0.9987	1.0003	12521.8	2010.38	6.22856	368183	65635.4	5.60952	2511.88	1542.88	1.62805	1.02913	1.06788	0.963713	91.2938	48.0562	1.89973	0.00912937	0.00480563	1.89973	2.17255	3.42714	0.633926	0.000594624	0.000493757	0.830368	0.0019834	0.00164695	0.830368	10.6394	5.96505	1.78362	61.2254	63.9712	0.957078	6.51401	3.81591	1.70706
28	Diuron	Coffee	0.9991	0.9987	1.0004	14390.9	3025.38	4.75672	312062	66622.8	4.68402	1602.75	396.125	4.04607	0.344	0.43675	0.787636	93.975	57.225	1.6422	0.0093975	0.0057225	1.6422	4.09264	3.1827	1.2859	0.00115305	0.000546026	0.473551	0.00384606	0.0018213	0.473551	11.1106	7.23278	1.53614	59.2083	63.0286	0.939387	6.57838	4.55872	1.44303
29	Ethoprophos	Coffee	0.9988	0.9989	0.9999	13182.4	3082.62	4.27635	241835	56245.1	4.29967	732.375	1122.62	0.652377	0.79125	0.772625	1.02411	121.725	50.4937	2.41069	0.0121725	0.00504938	2.41069	3.43085	3.91516	0.876301	0.00125203	0.000592677	0.473374	0.00417621	0.00197691	0.473374	13.2978	7.05133	1.88586	61.3715	61.7977	0.993103	8.16107	4.35756	1.87285
30	Fenamiphos	Coffee	0.9998	0.9999	0.9999	11437.1	2331	4.90653	223533	46133.6	4.84534	1761.88	700.25	2.51607	0.33675	0.341375	0.986452	79.425	10.65	7.45775	0.0079425	0.001065	7.45775	3.85063	14.9056	0.258334	0.000916897	0.000475918	0.519053	0.00305836	0.00158745	0.519053	12.7768	7.25482	1.76115	41.7467	42.1805	0.989715	5.3339	3.06012	1.74304
31	Fenbuconazole	Coffee	0.9994	0.9983	1.0011	5270.75	921.125	5.72208	99946.5	18215.2	5.48697	2833.25	1060.25	2.67225	0.79225	0.803875	0.985539	75.075	39.6938	1.89136	0.0075075	0.00396937	1.89136	3.20393	8.24203	0.388731	0.000721124	0.000980817	1.36012	0.00240535	0.00327157	1.36012	8.56792	5.6614	1.51339	60.5294	63.2912	0.956363	5.18611	3.58317	1.44735
32	Fludioxonil	Coffee	0.9986	0.9997	0.9989	836.25	NQ	NQ	17184.8	NQ	NQ	897	NQ	NQ	0.866375	NQ	NQ	80.2125	NQ	NQ	0.00802125	NQ	NQ	4.19673	NQ	NQ	0.00100922	NQ	NQ	0.0033663	NQ	NQ	8.63145	4.66701	1.84946	62.1689	NQ	NQ	5.36608	NQ	NQ
33	Metalaxyl	Coffee	0.9995	0.9986	1.0009	48720	8535.25	5.70809	1.1297e+06	195918	5.76621	3829.88	889.125	4.30747	0.56225	0.542	1.03736	109.913	63.825	1.72209	0.0109912	0.0063825	1.72209	1.41215	4.91053	0.287576	0.000465329	0.000939616	2.01925	0.00155213	0.00313414	2.01925	12.3662	8.09587	1.52746	60.6981	61.7389	0.983141	7.50602	4.9983	1.50171
34	Metribuzin	Coffee	0.9997	0.9988	1.0009	2625.75	182.125	14.4173	62709.8	4636.12	13.5263	146	16.75	8.71642	0.7775	0.85875	0.905386	85.35	37.7437	2.2613	0.008535	0.00377438	2.2613	5.35627	17.8502	0.300067	0.00137056	0.00201985	1.47375	0.00457157	0.00673734	1.47375	9.70619	6.49481	1.49445	62.3268	60.683	1.02709	6.04956	3.94125	1.53494
35	Monocrotophos	Coffee	0.9984	0.9996	0.9988	17231.9	1960.88	8.78785	579978	73352.2	7.90674	3051.5	658.125	4.63666	1.0225	0.75425	1.35565	92.4562	24.5437	3.767	0.00924563	0.00245437	3.767	1.81893	4.43049	0.410549	0.000504179	0.000326005	0.646606	0.00168172	0.00108741	0.646606	10.8841	4.62872	2.35143	57.8785	62.0948	0.932099	6.29956	2.87419	2.19177
36	Pendimethalin	Coffee	0.9996	0.9992	1.0004	87.125	82.75	1.05287	2703.88	1145.88	2.35966	33.875	56.5	0.599558	0.150625	0.14625	1.02991	13.95	8.55	1.63158	0.001395	0.000855	1.63158	8.77326	7.73296	1.13453	0.000366916	0.000198218	0.540227	0.00122387	0.000661168	0.540227	1.11145	0.5551	2.00226	68.8735	106.26	0.64816	0.765497	0.58985	1.29778
37	Pyrazosulfuron-ethyl	Coffee	0.999	0.9992	0.9998	644.75	257.25	2.50632	12118	5277.5	2.29616	856.875	431.75	1.98466	3.75913	7.68163	0.489366	10.8937	5.30625	2.053	0.00108938	0.000530625	2.053	18.6768	21.6312	0.863419	0.000609973	0.000344112	0.564143	0.0020346	0.0011478	0.564143	10.0366	6.77183	1.4821	8.99766	9.83184	0.915156	0.903055	0.665795	1.35636
38	Triazophos	Coffee	0.9996	0.9997	0.9999	30976.8	6338.25	4.88727	570906	109418	5.21766	2761.5	1174	2.35221	0.347625	0.353625	0.983033	96.6375	62.8125	1.53851	0.00966375	0.00628125	1.53851	1.70792	3.56442	0.479157	0.000494816	0.000671223	1.35651	0.00165049	0.0022389	1.35651	10.4158	7.69612	1.35338	62.6839	63.963	0.980003	6.52901	4.92266	1.32632
39	Azoxystrobin	Coffee	0.9995	0.9998	0.9997	31921.4	7957.62	4.01142	643250	155512	4.13632	5294.88	2101.5	2.51957	0.197875	0.194875	1.01539	93.6188	67.05	1.39625	0.00936188	0.006705	1.39625	1.57788	2.49976	0.631212	0.000442862	0.000502492	1.13465	0.00147719	0.00167609	1.13465	11.0648	7.52738	1.46994	56.5106	58.2395	0.970315	6.25278	4.38391	1.4263
40	Bentazon	Coffee	0.9983	0.9994	0.998899	75.25	NQ	NQ	1397.75	NQ	NQ	6	NQ	NQ	0.73625	NQ	NQ	32.025	NQ	NQ	0.0032025	NQ	NQ	26.7325	NQ	NQ	0.00256661	NQ	NQ	0.00856108	NQ	NQ	7.17213	NQ	NQ	39.0909	NQ	NQ	2.80365	NQ	NQ
41	Bitertanol	Coffee	0.9996	0.9998	0.9998	2260.5	241.875	9.34574	43769.1	4733.25	9.24716	892	88.125	10.122	1.26262	1.0825	1.1664	59.775	62.25	0.960241	0.0059775	0.006225	0.960241	3.33721	9.68834	0.344456	0.000598045	0.00180809	3.02333	0.00199481	0.00603099	3.02333	6.41918	6.28234	1.02178	60.7723	59.4653	1.02198	3.90108	3.73581	1.04424
42	Cadusafos	Coffee	0.9998	0.9997	1.0001	10881.8	2119	5.13532	181193	31340.2	5.78148	1096.25	501.5	2.18594	0.842875	0.9755	0.864044	83.9062	47.1938	1.77791	0.00839063	0.00471938	1.77791	2.08686	2.73382	0.76335	0.000524952	0.0003868	0.736829	0.00175101	0.00129019	0.736829	9.72846	5.36005	1.81499	58.2761	58.7876	0.991299	5.66936	3.15105	1.7992
43	Chlorpyrifos	Coffee	0.9988	0.9994	0.9994	61.625	47.5	1.29737	949	740.375	1.28178	18	22.75	0.791209	0.629375	0.679875	0.925722	20.1	9.16875	2.19223	0.00201	0.000916875	2.19223	17.5424	11.3829	1.54112	0.0010571	0.000312891	0.29599	0.00352603	0.00104367	0.29599	1.42112	0.541113	2.62628	87.8788	97.9381	0.897289	1.24886	0.529956	2.35653
44	Cymoxanil	Coffee	0.9985	0.9999	0.9986	801.875	221.75	3.61612	19498.8	5632.25	3.46198	129.625	486.125	0.26665	0.38625	0.525875	0.73449	89.625	30.7125	2.91819	0.0089625	0.00307125	2.91819	8.20888	11.6626	0.703864	0.00220569	0.00107385	0.486852	0.00735721	0.00358187	0.486852	11.9962	5.33745	2.24756	47.5961	42.4199	1.12202	5.70973	2.26414	2.52181
45	Iprodione	Coffee	0.998	0.9992	0.998799	77.875	14.625	5.32479	1470.88	261	5.63554	7.375	21.25	0.347059	42.1226	36.1256	1.166	65.7188	72.0187	0.912523	0.00657187	0.00720187	0.912523	17.4593	11.2059	1.55804	0.00343992	0.00241949	0.703358	0.011474	0.00807036	0.703358	10.6722	3.53791	3.01653	44.0906	59.6939	0.738612	4.70544	2.11191	2.22805
46	Linuron	Coffee	0.9991	0.9997	0.9994	846.25	396.625	2.13363	18941.1	7737.12	2.44808	140	74.625	1.87605	0.873375	0.81475	1.07195	101.194	54.9562	1.84135	0.0101194	0.00549562	1.84135	11.2766	6.85231	1.64567	0.00342109	0.00112898	0.330005	0.0114113	0.00376577	0.330005	11.6827	5.61935	2.07901	61.3892	61.0545	1.00548	7.17191	3.43086	2.09041
47	Oxamyl	Coffee	0.9988	0.9998	0.999	5348	605.625	8.83055	136886	11918.4	11.4853	1745	169	10.3254	0.307375	0.247	1.24443	16.0312	20.175	0.79461	0.00160312	0.0020175	0.79461	3.65606	3.37217	1.08418	0.000175716	0.000203965	1.16076	0.000586112	0.000680336	1.16076	2.42028	2.03353	1.19018	58.2523	61.9328	0.940574	1.40987	1.25942	1.11945
48	Propanil	Coffee	0.9985	0.9999	0.9986	721.625	214.625	3.36226	15416.8	4401.25	3.50281	34	168.25	0.20208	0.783375	0.799625	0.979678	89.7563	52.0312	1.72505	0.00897563	0.00520312	1.72505	15.1541	12.3608	1.22598	0.0040778	0.00192816	0.472844	0.0136017	0.0064315	0.472844	9.64437	5.92151	1.6287	56.526	56.4431	1.00147	5.45158	3.34229	1.63109
49	Tebuconazole	Coffee	0.9998	0.9999	0.9999	16540.5	1918.25	8.6227	318802	33723.9	9.4533	1362	322.625	4.22162	0.080875	0.06575	1.23004	73.5938	61.7812	1.1912	0.00735937	0.00617812	1.1912	3.68483	6.71773	0.548523	0.000812999	0.00124426	1.53046	0.0027118	0.0041503	1.53046	8.69154	6.64692	1.3076	57.7741	58.1464	0.993597	5.02146	3.86495	1.29923
50	Terbuthryn	Coffee	0.9988	0.9997	0.9991	97963.9	8753.12	11.1919	2.06278e+06	178007	11.5882	6528.75	1541.88	4.23429	0.225875	0.226125	0.998894	64.1438	50.1188	1.27984	0.00641437	0.00501187	1.27984	1.03029	1.46129	0.70505	0.000198127	0.000219568	1.10822	0.000660864	0.000732382	1.10822	8.14652	5.82767	1.3979	56.2489	58.1405	0.967465	4.58233	3.38824	1.35242
51	Thiofanate-methyl	Coffee	0.9992	0.9997	0.9995	NQ	NQ	NQ	NQ	NQ	NQ	NQ	NQ	NQ	NQ	NQ	NQ	NQ	NQ	NQ	NQ	NQ	NQ	NQ	NQ	NQ	NQ	NQ	NQ	NQ	NQ	NQ	NQ	NQ	NQ	NQ	NQ	NQ	NQ	NQ	NQ
52	Kresoxim-methyl	Coffee	0.9995	0.9997	0.9998	772.5	NQ	NQ	14015	NQ	NQ	492.75	NQ	NQ	1.04737	NQ	NQ	56.9625	NQ	NQ	0.00569625	NQ	NQ	15.1519	NQ	NQ	0.00258755	NQ	NQ	0.00863091	NQ	NQ	7.61947	4.3619	1.74682	49.4875	NQ	NQ	3.77068	NQ	NQ
53	Carbendazim	Coffee	0.9998	0.9998	1	49837.9	3356.62	14.8476	1.47033e+06	99147.4	14.8297	8293.25	1392.12	5.95726	0.18225	0.1825	0.99863	92.8312	69.4875	1.33594	0.00928313	0.00694875	1.33594	2.3739	2.41966	0.98109	0.000660675	0.000504071	0.762963	0.00220372	0.00168136	0.762963	14.0561	9.04144	1.55462	46.7235	51.1408	0.913624	6.56747	4.62386	1.42034
54	Diazinon	Coffee	0.9986	0.9998	0.9988	78696.2	6764.25	11.6341	1.30984e+06	100836	12.9897	3813.88	1021.75	3.73269	0.006125	0.00575	1.06522	71.0812	60.45	1.17587	0.00710812	0.006045	1.17587	1.5566	1.88044	0.827789	0.000331715	0.00034079	1.02736	0.00110645	0.00113672	1.02736	8.20723	6.14714	1.33513	62.9223	64.7955	0.971089	5.16417	3.98307	1.29653
55	Imidacloprid	Coffee	0.9997	0.9997	1	1256.25	351.625	3.5727	29511.2	10159.8	2.90472	291.5	902	0.323171	1.16162	1.16387	0.998067	93.1312	64.1812	1.45107	0.00931313	0.00641812	1.45107	6.14664	13.2523	0.463816	0.00171619	0.00254995	1.48582	0.00572444	0.0085055	1.48582	14.536	8.80782	1.65035	69.3438	72.2765	0.959425	10.0798	6.36598	1.58339
56	Imazalil	Coffee	0.9989	0.9984	1.0005	NQ	250.25	NQ	NQ	6033	NQ	NQ	18.5	NQ	NQ	1.04987	NQ	NQ	2.7	NQ	NQ	0.00027	NQ	NQ	4.19961	NQ	NQ	3.39941e-05	NQ	NQ	0.000113389	NQ	0.546968	0.28374	NQ	NQ	48.8531	NQ	NQ	0.138616	NQ
57	Metsulfuron-methyl	Coffee	0.9983	0.9997	0.9986	289.625	132.375	2.18791	7042.88	3000.88	2.34694	43.375	173.875	0.249461	27.2311	11.3924	2.38697	3.8	3.8	1	7.6875e-05	7.6875e-05	1	6.8986	6.8986	1	1.58993e-05	1.58993e-05	1	5.3033e-05	5.3033e-05	1	1.03289	0.918089	1.12504	3.14012	3.75452	0.836357	0.0324339	0.0344698	0.940937
58	Profenofos	Coffee	0.9997	0.9998	0.9999	283.5	145.375	1.95013	5417.38	2561.12	2.11523	131.125	128.25	1.02242	0.394	0.389625	1.01123	21.8625	11.1938	1.9531	0.00218625	0.00111937	1.9531	7.4688	8.91579	0.837704	0.000489533	0.000299204	0.611202	0.00163287	0.000998011	0.611202	2.15486	0.931489	2.31335	60.1432	60.1034	1.00066	1.296	0.559856	2.31488
59	Propiconazole	Coffee	0.9998	0.9998	1	5817.38	688.375	8.45088	74593.1	9255.88	8.059	256.625	27	9.50463	1.67925	1.47287	1.14012	75.9375	52.8187	1.4377	0.00759375	0.00528188	1.4377	2.81686	2.59144	1.08698	0.000641287	0.000410357	0.639895	0.00213905	0.00136877	0.639895	8.94461	5.46942	1.63539	56.592	63.2552	0.894661	5.06193	3.45969	1.46312
60	Pyraclostrobine	Coffee	0.999	0.9995	0.9995	20258.9	3853.88	5.25675	348603	61825.5	5.6385	2989.88	681	4.39042	1.78338	2.00838	0.887969	53.5875	21.9187	2.44482	0.00535875	0.00219187	2.44482	1.41746	2.67402	0.530086	0.000227723	0.000175716	0.771624	0.000759582	0.000586112	0.771624	4.86669	2.31873	2.09886	76.6616	88.8988	0.862346	3.73088	2.06132	1.80995
61	Triadimenol	Coffee	0.9998	0.9999	0.9999	NQ	68.25	NQ	NQ	1540.5	NQ	NQ	39	NQ	NQ	0.116	NQ	NQ	10.2375	NQ	NQ	0.00102375	NQ	NQ	7.46082	NQ	NQ	0.000228988	NQ	NQ	0.000763802	NQ	NQ	5.20565	NQ	NQ	7.42756	NQ	NQ	0.386653	NQ
62	Terbufos	Coffee	0.9999	0.9997	1.0002	NQ	NQ	NQ	NQ	NQ	NQ	NQ	NQ	NQ	NQ	NQ	NQ	NQ	NQ	NQ	NQ	NQ	NQ	NQ	NQ	NQ	NQ	NQ	NQ	NQ	NQ	NQ	NQ	NQ	NQ	NQ	NQ	NQ	NQ	NQ	NQ
63	Thiacloprid	Coffee	0.9996	0.9998	0.9998	7987.12	5333.38	1.49757	177134	125703	1.40915	678.875	1270.88	0.534179	0.107375	0.134625	0.797586	80.625	58.875	1.36943	0.0080625	0.0058875	1.36943	2.38671	2.20012	1.08481	0.000576899	0.000388337	0.673146	0.00192428	0.00129532	0.673146	9.46108	6.56302	1.44157	59.9325	63.5096	0.943676	5.67026	4.16815	1.36038
64	Penconazole	Coffee	0.9998	0.9999	0.9999	17318	2069.12	8.36972	297729	37372.2	7.96659	2570.75	484.25	5.30872	0.330125	0.282625	1.16807	87.525	66.15	1.32313	0.0087525	0.006615	1.32313	1.67417	4.07262	0.411078	0.000439301	0.000807674	1.83854	0.00146531	0.00269404	1.83854	8.55933	7.06827	1.21095	68.1318	62.6746	1.08707	5.83162	4.43001	1.31639
65	Pirimiphos-methyl	Coffee	0.9998	0.9999	0.9999	27371.5	3898	7.02193	385281	53595.5	7.18869	3504.38	693.875	5.05044	0.753125	0.69375	1.08559	92.7	44.0437	2.10473	0.00927	0.00440438	2.10473	0.869237	2.44193	0.355963	0.000241574	0.000322441	1.33475	0.000805783	0.00107552	1.33475	8.72114	4.48655	1.94384	72.03	66.5869	1.08174	6.28184	2.98745	2.10274
66	Tebufenozide	Coffee	0.9985	0.9997	0.9988	3091.75	705	4.38546	49607.2	11443.6	4.33492	703.875	662.875	1.06185	2.08113	2.09762	0.992134	101.062	79.7625	1.26704	0.0101063	0.00797625	1.26704	7.66347	7.89381	0.97082	0.00232192	0.00188763	0.812961	0.00774489	0.0062963	0.812961	10.1629	9.44276	1.07627	71.298	61.91	1.15164	7.24598	5.84601	1.23947
67	Spirodiclofen	Coffee	0.9999	0.9999	1	444.25	146.875	3.02468	6766.62	2237.62	3.02402	162.625	54.375	2.9908	0.76025	0.41675	1.82424	162.6	21.6187	7.52125	0.01626	0.00216187	7.52125	7.17849	16.24	0.442024	0.00349933	0.00105257	0.300791	0.0116722	0.0035109	0.300791	16.2862	1.42037	11.4662	62.122	105.098	0.591084	10.1173	1.49278	6.77746
68	Cyflufenamid	Coffee	0.9998	0.9999	0.9999	1260.38	657.625	1.91656	21606.8	11248.6	1.92083	224.875	252.625	0.890153	2.15725	1.86725	1.15531	108.544	35.2687	3.07762	0.0108544	0.00352688	3.07762	3.92606	7.24426	0.541955	0.0012776	0.000765977	0.599546	0.00426149	0.00255496	0.599546	10.1504	3.55129	2.85823	70.4169	67.3537	1.04548	7.14762	2.39193	2.98822
69	Temephos	Coffee	0.9986	0.9988	0.9998	284.125	147.5	1.92627	5135.88	2674	1.92067	45.875	116.5	0.393777	0.340625	0.324625	1.04929	154.294	14.625	10.55	0.0154294	0.0014625	10.55	3.57045	29.1748	0.122381	0.00165159	0.00127919	0.77452	0.00550898	0.00426682	0.77452	11.9721	1.64165	7.29276	80.1764	113.353	0.707319	9.59882	1.86085	5.15831
70	2,4-D	Coffee	0.9995	0.9998	0.9997	NQ	NQ	NQ	NQ	NQ	NQ	NQ	NQ	NQ	NQ	NQ	NQ	NQ	NQ	NQ	NQ	NQ	NQ	NQ	NQ	NQ	NQ	NQ	NQ	NQ	NQ	NQ	NQ	NQ	NQ	NQ	NQ	NQ	NQ	NQ	NQ
71	Chlorotoluron	Coffee	0.9986	0.9999	0.9987	11744.5	4432	2.64993	251942	99010.8	2.54459	1315.38	904.5	1.45426	0.026125	0.027125	0.963134	88.5375	71.6625	1.23548	0.00885375	0.00716625	1.23548	2.03253	3.56054	0.570849	0.000539506	0.000764962	1.41789	0.00179955	0.00255158	1.41789	10.1137	8.36529	1.209	61.0017	60.8332	1.00277	6.16951	5.08887	1.21235
72	Cyanazine	Coffee	0.9997	0.9998	0.9999	12296.1	1806.12	6.80801	287856	45872.4	6.27516	1835.12	697.125	2.63242	0.345625	0.2745	1.25911	70.7437	86.175	0.820931	0.00707437	0.0086175	0.820931	1.93317	3.57453	0.540816	0.000410005	0.00092349	2.25239	0.00136759	0.00308035	2.25239	8.58206	9.9333	0.863969	57.5261	62.1168	0.926094	4.93692	6.17025	0.800117
73	Terbuthylazine	Coffee	0.9991	0.9998	0.9993	52.5	6	8.75	993.375	160.375	6.19408	51.25	27.375	1.87215	0.305125	0.810875	0.376291	71.625	90.6188	0.790399	0.0071625	0.00906188	0.790399	19.7643	52.7158	0.374922	0.00424403	0.0143216	3.37452	0.0141562	0.0477704	3.37452	8.8539	4.09722	2.16095	61.2245	81.3559	0.752551	5.42075	3.33333	1.62623
74	Propazine	Coffee	0.9997	0.9994	1.0003	10182.6	2981.5	3.41527	186279	56444.4	3.30023	2460.88	896.875	2.74383	1.11238	1.11813	0.994857	92.3625	75	1.2315	0.00923625	0.0075	1.2315	1.21454	5.22959	0.232244	0.00033631	0.00117587	3.49639	0.00112178	0.00392219	3.49639	10.0035	9.06447	1.10359	63.4753	57.447	1.10494	6.34973	5.20727	1.2194
75	Atrazine	Coffee	0.9998	0.9995	1.0003	2733.5	194	14.0902	84894.8	6721.88	12.6296	249.375	40.5	6.15741	0.726875	0.746875	0.973222	46.8188	51.8813	0.902421	0.00468187	0.00518813	0.902421	2.50192	7.72933	0.323691	0.000351176	0.00120222	3.42341	0.00117137	0.00401007	3.42341	5.38101	5.6416	0.953809	60.2823	64.5591	0.933754	3.2438	3.64217	0.890623
76	Simazine	Coffee	0.9997	0.9993	1.0004	22475.9	1725.12	13.0285	517239	42292.8	12.23	1885	459.375	4.1034	1.55975	1.41913	1.09909	82.0875	67.9875	1.20739	0.00820875	0.00679875	1.20739	0.883129	3.24846	0.271861	0.000217337	0.000662122	3.04653	0.000724938	0.00220855	3.04653	9.12784	7.92291	1.15208	62.4575	61.6667	1.01282	5.70102	4.88579	1.16686
77	Isoproturon	Coffee	0.9983	0.9997	0.9986	28025.4	7245.75	3.86784	586296	154840	3.78645	3256.88	1778	1.83176	0.9905	0.984	1.00661	89.1562	72.6	1.22805	0.00891562	0.00726	1.22805	2.80077	2.45462	1.14102	0.000748619	0.00053426	0.71366	0.00249706	0.00178205	0.71366	10.4006	7.82015	1.32997	61.8944	67.4376	0.917802	6.43738	5.27372	1.22065
78	Fenoxycarb	Coffee	0.9999	0.9999	1	4294.12	1624.62	2.64315	77177.9	30332.9	2.54436	2617.5	460.25	5.68713	0.9295	1.01763	0.913401	93.3937	40.3125	2.31674	0.00933938	0.00403125	2.31674	2.30669	6.22869	0.370333	0.00064586	0.00075278	1.16555	0.0021543	0.00251094	1.16555	8.92994	5.34504	1.67069	70.0438	51.2278	1.3673	6.25487	2.73815	2.28434
79	Epoxiconazole	Coffee	0.9998	0.9997	1.0001	22672.9	3536.25	6.41156	403428	59938.4	6.7307	1487.88	330.875	4.49679	0.2525	0.30325	0.832646	92.9062	79.4437	1.16946	0.00929063	0.00794438	1.16946	0.933231	3.36692	0.277176	0.000259936	0.000801907	3.08502	0.00086703	0.00267481	3.08502	9.02535	8.92878	1.01082	70.1406	65.981	1.06304	6.33044	5.8913	1.07454
80	Benalaxyl	Coffee	0.999	0.9998	0.9992	12915.4	8580.75	1.50516	219493	143112	1.53371	1117.5	1033.75	1.08102	0.611625	0.583125	1.04887	94.125	67.7437	1.38943	0.0094125	0.00677438	1.38943	1.8856	1.67772	1.12391	0.000532092	0.000340737	0.640372	0.00177482	0.00113655	0.640372	9.30752	7.61388	1.22244	69.5333	61.3908	1.13263	6.47183	4.67422	1.38458
81	Hexythiazox	Coffee	0.9998	0.9996	1.0002	829.375	187.125	4.4322	11864.6	2696.38	4.40021	460.625	369.875	1.24535	1.6845	1.75775	0.958327	47.9438	5.68125	8.43894	0.00479438	0.000568125	8.43894	11.5597	16.784	0.688731	0.00166153	0.000285872	0.172053	0.00554214	0.000953541	0.172053	8.73812	2.35512	3.71026	69.382	25.4462	2.72661	6.06268	0.599289	10.1165
	Minimum value	Coffee	0.9976	0.9983	0.997899	52.5	6	1.05287	949	160.375	1.28178	6	16.25	0.20208	0.006125	0.00575	0.131125	2.00625	2.7	0.024446	7.6875e-05	7.6875e-05	0.024446	0.869237	0.0646202	0.122381	1.58993e-05	1.58993e-05	0.164947	5.3033e-05	5.3033e-05	0.164947	0.546968	0.28374	0.863969	1.93743	1.73799	0.591084	0.0324339	0.0207511	0.800117
	Maximum value	Coffee	0.9999	0.9999	1.0011	245809	19453.4	31.5517	5.11537e+06	374532	21.1352	9033.38	2101.5	29.3769	42.1226	36.1256	2.38697	201.1	286.688	10.55	0.0403163	0.0320306	10.55	26.7325	52.7158	59.881	0.00627925	0.0143216	3.49639	0.0209448	0.0477704	3.49639	312.161	26.3699	17.9809	108.212	113.353	2.72661	337.796	28.4362	19.2357
	Average value	Coffee	0.999231	0.999564	0.999667	17423.6	2475.79	7.02244	375155	51532.2	6.82486	1809.45	588.706	3.75535	1.60748	1.41462	1.01928	74.9576	56.0225	1.87758	0.00775764	0.00581458	1.87758	5.22299	6.94276	1.72275	0.00104372	0.000985217	1.21254	0.00348139	0.00328625	1.21254	22.7716	5.64793	3.85499	58.3327	60.5088	0.998467	15.0699	3.56279	3.93734
	p value	Coffee	4.88886e-06			3.52867e-05			3.25528e-05			1.33576e-08			0.18407			0.00106683			0.000874286			0.00117848			0.489345			0.489345			0.000364619			0.063482			0.00505313
	Significance	Coffee	YES			YES			YES			YES			NO			YES			YES			YES			NO			NO			YES			NO			YES
1	Methomyl	Water	0.9995	0.9998	0.9997	NQ	147.375	NQ	NQ	4610.88	NQ	NQ	185.375	NQ	NQ	0.876125	NQ	NQ	5.2125	NQ	NQ	0.00052125	NQ	NQ	14.0768	NQ	NQ	0.000219979	NQ	NQ	0.000733753	NQ	NQ	8.0606	NQ	NQ	6.83082	NQ	NQ	0.550605	NQ
2	Methiocarb	Water	0.9988	0.9996	0.9992	7668.62	3697	2.07428	146189	67001.2	2.18188	1894	768.375	2.46494	0.857375	0.909875	0.9423	89.325	70.55	1.26612	0.0089325	0.007055	1.26612	1.80292	2.51969	0.715533	0.000482815	0.000532936	1.10381	0.00161046	0.00177764	1.10381	103.03	8.06351	12.7774	95.1192	93.9278	1.01268	98.0016	7.57388	12.9394
3	Fenpropimorf	Water	0.9991	0.9995	0.9996	90251	6355.75	14.1999	1911877	136625	13.9936	4145.38	901.25	4.59958	0.60025	0.546125	1.09911	80.225	85.3875	0.93954	0.0080225	0.00853875	0.93954	1.75492	1.24483	1.40977	0.000422084	0.000318667	0.754983	0.00140789	0.00106293	0.754983	89.1428	6.18987	14.4014	94.8112	87.8109	1.07972	84.5173	5.43538	15.5495
4	Tebuthiuron	Water	0.9997	0.9997	1	158648	11565.6	13.7172	3.68676e+06	289044	12.755	14357.8	3745.12	3.83372	2.66663	2.7955	0.953899	125.375	70.6625	1.77428	0.0125375	0.00706625	1.77428	1.32491	4.99078	0.265472	0.000498001	0.00105728	2.12304	0.00166111	0.00352661	2.12304	138.422	8.40861	16.4619	95.1875	90.7197	1.04925	131.76	7.62826	17.2727
5	Pirimicarb	Water	0.9997	0.9998	0.9999	83389.4	6321.38	13.1917	2.27506e+06	177943	12.7853	6075.12	1095	5.54806	0.025125	0.026625	0.943662	94.9125	77.55	1.22389	0.00949125	0.007755	1.22389	1.87583	4.29726	0.436518	0.000533764	0.000999091	1.87178	0.0017804	0.00333252	1.87178	103.3	8.28767	12.4643	93.5467	96.8515	0.965878	96.6335	8.02674	12.039
6	Thiodicarb	Water	0.9997	0.9998	0.9999	12108.9	4552.88	2.65961	258052	98441.9	2.62136	1945.12	1394.25	1.3951	0.4555	0.466875	0.975636	67.4	73.5375	0.916539	0.00674	0.00735375	0.916539	1.21315	5.22485	0.232188	0.000245135	0.0011519	4.69903	0.000817662	0.00384222	4.69903	79.0191	8.42779	9.37602	85.9136	90.118	0.953345	67.8882	7.59496	8.93858
7	Prochloraz	Water	0.9999	0.9994	1.0005	12539.2	860.375	14.5742	252236	16741.1	15.0669	1458	325.5	4.47926	0.0155	0.01125	1.37778	139.375	57.9625	2.40457	0.0139375	0.00579625	2.40457	1.76822	3.25904	0.54256	0.000738846	0.000566328	0.766504	0.00246446	0.00188902	0.766504	146.522	6.26777	23.3771	95.2044	89.7392	1.0609	139.495	5.62465	24.8007
8	Trifloxystrobine	Water	0.9979	0.9994	0.998499	27110.8	14508.9	1.86856	468963	218952	2.14186	5097.88	1948.88	2.6158	0.4615	0.497625	0.927405	61.1	74.475	0.82041	0.00611	0.0074475	0.82041	2.4464	1.71616	1.42551	0.000448127	0.000383178	0.855066	0.00149475	0.00127811	0.855066	64.4821	8.66189	7.44434	85.1702	87.7557	0.970538	54.9195	7.6013	7.22501
9	Acetamiprid	Water	0.9996	0.9998	0.9998	9723.38	4072.25	2.38772	265466	116529	2.27812	760.875	936.5	0.812467	0.642125	0.612125	1.04901	44.1375	46.125	0.956911	0.00441375	0.0046125	0.956911	1.94121	5.45371	0.355943	0.000256869	0.000754154	2.93595	0.000856801	0.00251552	2.93595	77.9156	8.9009	8.75368	55.8161	56.882	0.981262	43.4895	5.063	8.58966
10	Thifensulfuron	Water	0.9991	0.9997	0.9994	3673.75	1104.75	3.32541	78530.2	24453.6	3.2114	1101.75	1131	0.974138	0.145	0.150625	0.962656	59.8375	24.5	2.44235	0.00598375	0.00245	2.44235	2.72115	8.43851	0.322468	0.000488154	0.000619817	1.26972	0.00162827	0.00206743	1.26972	110.011	6.18528	17.7859	55.8342	51.5185	1.08377	61.4237	3.18656	19.2758
11	Difenconazole	Water	0.9998	0.9993	1.0005	26450.9	2598.12	10.1808	369011	34340.4	10.7457	1562	289.625	5.39318	0.368	0.354625	1.03772	150.475	69.6875	2.15928	0.0150475	0.00696875	2.15928	1.84605	1.65656	1.11439	0.000832798	0.000346094	0.41558	0.00277785	0.00115442	0.41558	156.515	8.11145	19.2955	94.7067	83.2432	1.13771	148.23	6.75224	21.9527
12	Pyrimethanil	Water	0.999	0.9996	0.9994	126667	9740.25	13.0045	2.55726e+06	181473	14.0917	3932.12	624.75	6.29392	0.679375	0.623875	1.08896	151.575	121.737	1.2451	0.0151575	0.0121738	1.2451	4.39334	2.12077	2.07158	0.00199643	0.000774015	0.387699	0.0066592	0.00258177	0.387699	477.412	41.4183	11.5266	36.4608	34.3759	1.06065	174.068	14.2379	12.2257
13	Ametryn	Water	0.9994	0.9997	0.9997	135517	12982.6	10.4384	3.06073e+06	311232	9.83422	8574	1938.12	4.42386	0.343375	0.319125	1.07599	85.4875	72.95	1.17186	0.00854875	0.007295	1.17186	1.74227	2.16247	0.805688	0.00044653	0.000472941	1.05915	0.00148943	0.00157752	1.05915	9.99383	7.84586	1.27377	91.429	94.0344	0.972293	9.13726	7.37781	1.23848
14	Boscalid	Water	0.9983	0.9997	0.9986	8977.62	1993.25	4.50401	163629	35339.9	4.63014	1239.88	1846.38	0.671519	0.060375	0.436875	0.138197	87.675	58.975	1.48665	0.0087675	0.0058975	1.48665	3.98141	3.91284	1.01753	0.00104651	0.000691817	0.661069	0.0034907	0.0023076	0.661069	9.77306	6.51664	1.49971	89.3463	92.5157	0.965742	8.73187	6.02892	1.44833
15	Butachlor	Water	0.9996	0.9998	0.9998	2411.12	881.375	2.73564	25104.9	8494.38	2.95547	558	209.5	2.66348	1.09988	1.0175	1.08096	100.425	61.8875	1.6227	0.0100425	0.00618875	1.6227	3.86091	6.27325	0.615456	0.00116242	0.00116393	1.0013	0.00387731	0.00388235	1.0013	11.4375	7.10736	1.60924	88.4898	89.321	0.990694	10.121	6.34836	1.59427
16	Carbaryl	Water	0.999	0.9998	0.9992	4367.38	984.125	4.43783	96798.4	21841.4	4.43188	1941.75	1802.75	1.0771	0.588	0.552875	1.06353	71.9875	57.7375	1.24681	0.00719875	0.00577375	1.24681	3.52869	5.53609	0.637397	0.000761556	0.00095828	1.25832	0.00254021	0.0031964	1.25832	8.99619	7.26254	1.23871	81.0311	82.717	0.979619	7.28971	6.00736	1.21346
17	Dimethomorph	Water	0.9994	0.9993	1.0001	10645.1	3744.75	2.84268	228714	82273.5	2.77993	1170	529.125	2.2112	0.5545	0.54025	1.02638	81.2375	65.1625	1.24669	0.00812375	0.00651625	1.24669	2.6029	3.64447	0.714205	0.000633937	0.000711974	1.1231	0.00211453	0.00237483	1.1231	11.1247	8.5778	1.29692	72.3015	77.0129	0.938823	8.04331	6.60601	1.21757
18	Hexaconazole	Water	0.9997	0.9998	0.9999	19375	2103.25	9.21193	374340	39398.8	9.50131	1988	642.5	3.09416	0.078125	0.074625	1.0469	84.975	57.225	1.48493	0.0084975	0.0057225	1.48493	2.63576	2.43352	1.08311	0.000671474	0.000417496	0.621761	0.00223974	0.00139258	0.621761	10.1816	7.40212	1.3755	83.1572	77.226	1.0768	8.46674	5.71636	1.48114
19	Malathion	Water	0.9976	0.9997	0.997899	8435	3978.5	2.12015	149629	64361.1	2.32483	810.375	573.25	1.41365	0.655375	0.61975	1.05748	82.325	67.75	1.21513	0.0082325	0.006775	1.21513	2.17752	3.0239	0.720103	0.000537435	0.000614198	1.14283	0.00179264	0.00204869	1.14283	9.08218	7.40481	1.22653	88.9182	92.2791	0.963578	8.07571	6.83309	1.18185
20	Propoxur	Water	0.9993	0.9997	0.9996	30316.1	5095	5.95017	698573	117379	5.95144	3457	1043.25	3.31368	0.296375	0.256375	1.15602	69.7625	55.725	1.25191	0.00697625	0.0055725	1.25191	2.84006	2.53558	1.12008	0.000593993	0.000423603	0.713144	0.0019813	0.00141295	0.713144	9.54663	7.57231	1.26073	74.4484	76.5345	0.972742	7.10731	5.79544	1.22636
21	Spinosad A	Water	0.9993	0.9997	0.9996	1988.75	131.375	15.138	42188.2	3133.75	13.4625	1219.25	190.75	6.39187	0.159125	0.1175	1.35426	61.325	195.975	0.312923	0.0061325	0.0195975	0.312923	1.87905	0.876946	2.14272	0.000345468	0.000515235	1.49141	0.00115233	0.0017186	1.49141	5.33393	1.31849	4.04548	113.952	83.5453	1.36396	6.07813	1.10154	5.51786
22	Spinosad D	Water	0.9982	0.9999	0.9983	629.5	37	17.0135	12396.5	866.875	14.3002	714.25	73.125	9.76752	0.119625	0.05325	2.24648	66.85	175.625	0.380641	0.006685	0.0175625	0.380641	4.31183	2.42354	1.77915	0.000864161	0.00127605	1.47663	0.00288246	0.00425634	1.47663	5.58461	0.976263	5.72039	112.285	116.078	0.967324	6.2707	1.13323	5.53347
23	Spiroxamine	Water	0.9992	0.999	1.0002	132853	6827.12	19.4596	1690262	89582.2	18.8683	3508	384.125	9.13244	0.614	0.62675	0.979657	75.675	77.825	0.972374	0.0075675	0.0077825	0.972374	1.66515	0.68252	2.43971	0.000377779	0.000159245	0.42153	0.0012601	0.000531171	0.42153	4.79647	2.53073	1.89529	123.497	96.7255	1.27678	5.92352	2.44786	2.41988
24	Thiabendazole	Water	0.9997	0.9997	1	37733.9	2049.88	18.4079	982917	54993.6	17.8733	2945.25	426.375	6.90765	0.780125	0.79325	0.983454	55.6625	38.9375	1.42953	0.00556625	0.00389375	1.42953	3.20648	3.50779	0.914102	0.000535085	0.000409481	0.765263	0.00178481	0.00136585	0.765263	9.23226	6.60059	1.3987	61.6309	60.1644	1.02437	5.68992	3.9712	1.4328
25	Thiametoxam	Water	0.9991	0.9995	0.9996	359	131.875	2.72227	10431.9	3995.88	2.61066	65.5	60.625	1.08041	0.5465	0.64225	0.850915	10.2	2.275	4.48352	0.00102	0.0002275	4.48352	7.75511	11.9227	0.650451	0.000237148	8.13179e-05	0.342899	0.000791021	0.000271241	0.342899	9.31525	7.03728	1.3237	11.5578	12.5193	0.923201	1.07664	0.881017	1.22204
26	Carbofuran	Water	0.999	0.9989	1.0001	43743.4	6717.25	6.5121	991018	158295	6.26059	3314.5	932.25	3.55538	0.825125	0.64525	1.27877	91.4125	56.875	1.60725	0.00914125	0.0056875	1.60725	2.3502	2.40298	0.978036	0.000644084	0.000409735	0.636152	0.00214838	0.0013667	0.636152	10.9032	7.28461	1.49674	85.9702	80.2335	1.0715	9.37349	5.8447	1.60376
27	Dimethoate	Water	0.999	0.9987	1.0003	2782.88	471.5	5.90217	81647.5	15193	5.37402	610.375	860.75	0.70912	1.05163	1.1155	0.942739	10.0875	2.4625	4.09645	0.00100875	0.00024625	4.09645	3.49233	10.3959	0.335933	0.000105616	7.67486e-05	0.726676	0.000352288	0.000255999	0.726676	10.8038	7.12527	1.51626	13.3999	12.5604	1.06684	1.44769	0.894959	1.61761
28	Diuron	Water	0.9991	0.9987	1.0004	20123.6	4494.88	4.47702	438966	100477	4.36883	1007.38	440.25	2.28819	0.323625	0.54475	0.59408	87.875	60.35	1.45609	0.0087875	0.006035	1.45609	4.47021	3.23009	1.38393	0.00117767	0.000584418	0.496248	0.00392819	0.00194936	0.496248	10.3776	7.72307	1.34372	88.642	87.6985	1.01076	9.19895	6.77301	1.35818
29	Ethoprophos	Water	0.9988	0.9989	0.9999	17230.8	4685.12	3.67776	333194	83836.2	3.97434	1419.12	531.25	2.67129	0.787125	0.735625	1.07001	106.338	56.675	1.87627	0.0106338	0.0056675	1.87627	3.09168	4.72957	0.653691	0.000985626	0.000803609	0.815329	0.00328761	0.00268049	0.815329	11.2223	7.60263	1.47611	95.0551	87.1124	1.09118	10.6674	6.62283	1.6107
30	Fenamiphos	Water	0.9998	0.9999	0.9999	21733.9	6209.12	3.50031	430966	120096	3.58851	3486.38	657.875	5.29945	0.334	0.3185	1.04867	100.975	59.3	1.70278	0.0100975	0.00593	1.70278	2.66461	4.33978	0.613997	0.00080664	0.000771533	0.956478	0.00269059	0.00257349	0.956478	11	9.34643	1.17692	92.1449	87.2129	1.05655	10.136	8.15129	1.24348
31	Fenbuconazole	Water	0.9994	0.9983	1.0011	9781.25	1741.5	5.61657	185196	33505.9	5.52728	2400.5	509.75	4.70917	0.774625	0.747625	1.03611	93.175	59.025	1.57857	0.0093175	0.0059025	1.57857	3.65524	7.29588	0.501001	0.00102105	0.00129106	1.26444	0.00340577	0.00430639	1.26444	10.3608	8.25067	1.25575	92.8905	82.1075	1.13133	9.62418	6.77442	1.42067
32	Fludioxonil	Water	0.9986	0.9997	0.9989	1825.62	106.25	17.1824	36719.8	1894.75	19.3797	907.375	80.75	11.2368	0.79625	0.686125	1.1605	116.938	37.225	3.14137	0.0116938	0.0037225	3.14137	3.72136	11.7901	0.315634	0.00130463	0.00131578	1.00855	0.00435166	0.00438887	1.00855	12.488	7.39303	1.68915	93.8082	99.1832	0.945807	11.7147	7.33264	1.59761
33	Metalaxyl	Water	0.9995	0.9986	1.0009	66743.8	13058.8	5.11104	1532432	309169	4.95661	3516.12	1616.38	2.17532	0.55375	0.535375	1.03432	100.975	69.2	1.45918	0.0100975	0.00692	1.45918	1.42314	2.54199	0.55985	0.000430816	0.000527366	1.22411	0.00143701	0.00175906	1.22411	11.3231	8.58471	1.31898	90.8131	89.0805	1.01945	10.2828	7.64729	1.34464
34	Metribuzin	Water	0.9997	0.9988	1.0009	2690.25	181.875	14.7918	64996.2	4726.5	13.7515	178.75	19.875	8.99371	0.7595	0.89	0.853371	58.3	28.8875	2.01817	0.00583	0.00288875	2.01817	4.45215	14.8369	0.300073	0.000778161	0.00128494	1.65126	0.0025956	0.004286	1.65126	11.1787	7.97987	1.40086	55.4462	49.322	1.12417	6.19816	3.93584	1.5748
35	Monocrotophos	Water	0.9984	0.9996	0.9988	4944	932.25	5.3033	153328	35058.6	4.37346	918.125	408.5	2.24755	0.882	0.6965	1.26633	16.2875	2.6	6.26923	0.00162875	6e-05	27.1458	1.65519	45.4257	0.0364374	8.0823e-05	8.17117e-05	1.011	0.00026959	0.000272554	1.011	9.79145	7.87742	1.24298	18.459	17.3466	1.06413	1.80741	1.36646	1.32269
36	Pendimethalin	Water	0.9996	0.9992	1.0004	984.125	821	1.19869	20218.8	14908.6	1.35618	78.25	66.75	1.17228	0.152625	0.101875	1.49816	85.925	63.4125	1.35502	0.0085925	0.00634125	1.35502	4.04245	2.80891	1.43915	0.00104135	0.000534004	0.512802	0.00347347	0.0017812	0.512802	10.7137	7.91931	1.35285	80.7073	73.8974	1.09215	8.64671	5.85216	1.47752
37	Pyrazosulfuron-ethyl	Water	0.999	0.9992	0.9998	6984.25	2835.38	2.46325	132160	51283.8	2.57703	2100.12	860.75	2.43988	3.74138	4.77612	0.783349	96.8625	69.625	1.3912	0.00968625	0.0069625	1.3912	3.69316	5.57573	0.662363	0.00107247	0.00116385	1.08521	0.00357728	0.0038821	1.08521	8.77091	6.93294	1.26511	111.532	105.847	1.05371	9.78234	7.33831	1.33305
38	Triazophos	Water	0.9996	0.9997	0.9999	44538.8	10791.4	4.12725	822088	188200	4.36816	2922.88	1441.12	2.02819	0.349875	0.33575	1.04207	93.1	72.2625	1.28836	0.00931	0.00722625	1.28836	2.43721	2.29537	1.0618	0.00068026	0.000497275	0.731007	0.00226905	0.00165869	0.731007	10.5907	9.64631	1.0979	88.6387	86.8853	1.02018	9.38749	8.38123	1.12006
39	Azoxystrobin	Water	0.9995	0.9998	0.9997	48719.4	12878.8	3.78293	964707	249227	3.8708	5734.62	1387.5	4.13306	0.200125	0.194875	1.02694	95.5125	72.775	1.31244	0.00955125	0.0072775	1.31244	2.70972	2.10165	1.28933	0.00077592	0.000458536	0.590958	0.00258813	0.00152947	0.590958	11.0548	8.09082	1.36634	86.326	87.6918	0.984425	9.54318	7.09499	1.34506
40	Bentazon	Water	0.9983	0.9994	0.998899	NQ	NQ	NQ	NQ	NQ	NQ	NQ	NQ	NQ	NQ	NQ	NQ	NQ	NQ	NQ	NQ	NQ	NQ	NQ	NQ	NQ	NQ	NQ	NQ	NQ	NQ	NQ	NQ	NQ	NQ	NQ	NQ	NQ	NQ	NQ	NQ
41	Bitertanol	Water	0.9996	0.9998	0.9998	4531.5	460.125	9.84841	86797.5	8815.88	9.84559	694.375	170	4.08456	1.26275	1.227	1.02914	79.4625	75.075	1.05844	0.00794625	0.0075075	1.05844	2.91581	8.93782	0.326233	0.00069463	0.00201168	2.89604	0.00231698	0.00671007	2.89604	9.24576	8.17438	1.13107	84.5824	86.9391	0.972892	7.82028	7.10673	1.10041
42	Cadusafos	Water	0.9998	0.9997	1.0001	18517.9	3857.25	4.8008	310872	56292.9	5.5224	3121.62	833.125	3.74689	0.863875	0.953625	0.905885	95.35	57.0875	1.67024	0.009535	0.00570875	1.67024	1.42593	1.24723	1.14327	0.000407615	0.000213462	0.523686	0.00135962	0.000712014	0.523686	10.9051	6.3744	1.71076	88.4705	89.9834	0.983187	9.64777	5.7359	1.682
43	Chlorpyrifos	Water	0.9988	0.9994	0.9994	597.875	457	1.30826	9252.62	6552.5	1.41208	136.125	187.25	0.726969	0.6265	0.648875	0.965517	123.412	50.3125	2.45292	0.0123412	0.00503125	2.45292	15.7225	7.36856	2.13373	0.00581719	0.00111145	0.191063	0.0194036	0.0037073	0.191063	13.8363	6.29254	2.19884	87.5687	81.0284	1.08072	12.1162	5.09874	2.37632
44	Cymoxanil	Water	0.9985	0.9999	0.9986	464.5	151.375	3.06854	11455.6	3949.12	2.9008	102.625	414.375	0.247662	0.42275	0.46775	0.903795	33.7375	13.675	2.46709	0.00337375	0.0013675	2.46709	9.50474	16.0723	0.591374	0.000961357	0.000658927	0.685413	0.00320666	0.00219789	0.685413	12.2018	5.35149	2.28008	27.1063	28.8815	0.938535	3.30746	1.54559	2.13994
45	Iprodione	Water	0.998	0.9992	0.998799	197.125	31.375	6.28287	3696.38	644.75	5.73304	20.125	76.125	0.264368	10.8035	12.1508	0.889116	110.088	70.3125	1.56569	0.0110088	0.00703125	1.56569	11.0518	24.2077	0.45654	0.00364756	0.00510291	1.39899	0.0121666	0.017021	1.39899	14.0257	5.19856	2.698	84.9219	87.1528	0.974403	11.9109	4.53069	2.62893
46	Linuron	Water	0.9991	0.9997	0.9994	2092.12	1013.38	2.06451	47351.6	20998.1	2.25504	214.125	320.875	0.667316	0.804875	0.7225	1.11401	171.925	91.1	1.88721	0.0171925	0.00911	1.88721	8.57018	5.55983	1.54145	0.00441734	0.00151849	0.343756	0.0147343	0.00506501	0.343756	14.8438	6.58276	2.25496	119.448	133.164	0.896999	17.7306	8.76584	2.0227
47	Oxamyl	Water	0.9988	0.9998	0.999	3364.25	324.875	10.3555	96467.2	11171.5	8.63512	2642.5	397.75	6.64362	0.317375	0.3355	0.945976	5.8	7.6125	0.761905	0.00058	0.00076125	0.761905	2.60665	3.87385	0.672883	4.53255e-05	8.84101e-05	1.95056	0.000151186	0.000294897	1.95056	10.4776	8.28516	1.26462	8.46475	8.15424	1.03808	0.886901	0.675591	1.31278
48	Propanil	Water	0.9985	0.9999	0.9986	1207.75	417.875	2.89022	25879.5	7863.5	3.29109	59.75	68.584	0.871733	0.843	0.725125	1.16256	102.05	65.225	1.56458	0.010205	0.0065225	1.56458	7.41577	8.06193	0.91985	0.00226882	0.00157647	0.694839	0.00756779	0.00525839	0.694839	11.1043	6.6729	1.66409	82.1669	97.5204	0.84256	9.12405	6.50744	1.4021
49	Tebuconazole	Water	0.9998	0.9999	0.9999	27349.5	3044.38	8.98362	520248	52587.9	9.89293	1193.25	397.5	3.00189	0.0785	0.07025	1.11744	81.175	65.45	1.24026	0.0081175	0.006545	1.24026	2.08412	4.07527	0.511408	0.000507198	0.000799645	1.57659	0.00169179	0.00266726	1.57659	10.1361	7.1597	1.41571	81.9145	85.6726	0.956134	8.30291	6.1339	1.35361
50	Terbuthryn	Water	0.9988	0.9997	0.9991	188906	18208	10.3749	3.91843e+06	370367	10.5798	9758.88	1836.62	5.31348	0.224625	0.232375	0.966649	82.225	70.325	1.16921	0.0082225	0.0070325	1.16921	1.52282	2.91293	0.52278	0.000375392	0.000614146	1.63601	0.00125214	0.00204852	1.63601	10.1394	7.60354	1.33351	87.147	92.6952	0.940145	8.8362	7.04812	1.2537
51	Thiofanate-methyl	Water	0.9992	0.9997	0.9995	4214.75	201.875	20.878	87486.1	4407.5	19.8494	198.375	21	9.44643	0.17	0.149625	1.13617	111.237	146.325	0.760208	0.0111238	0.0146325	0.760208	4.35423	10.6278	0.4097	0.00145209	0.00466224	3.21071	0.00484353	0.0155512	3.21071	9.7311	9.51604	1.0226	NQ	120.433	NQ	NQ	11.4604	NQ
52	Kresoxim-methyl	Water	0.9995	0.9997	0.9998	1257.62	51.375	24.4793	23590.8	1160.5	20.3281	378.625	52.375	7.22912	1.04025	1.62088	0.641783	61.275	32.45	1.88829	0.0061275	0.003245	1.88829	10.5649	19.0487	0.554624	0.00194079	0.00185316	0.954845	0.00647363	0.00618131	0.954845	6.88546	8.35388	0.824223	89.1537	75.8303	1.1757	6.13865	6.33477	0.96904
53	Carbendazim	Water	0.9998	0.9998	1	35312.5	2477.88	14.2511	949499	68188.9	13.9245	2611.25	342.375	7.62687	0.181375	0.156	1.16266	43.7	34.3	1.27405	0.00437	0.00343	1.27405	2.5423	3.14776	0.807652	0.000333073	0.000323689	0.971825	0.00111098	0.00107968	0.971825	10.7781	8.24006	1.30801	43.1744	41.4239	1.04226	4.65337	3.41336	1.36328
54	Diazinon	Water	0.9986	0.9998	0.9988	135234	12429.6	10.88	2.26287e+06	185800	12.1791	5428.75	1895.88	2.86345	0.006	0.005	1.2	81.4125	74.05	1.09943	0.00814125	0.007405	1.09943	1.54038	1.77255	0.869019	0.000375969	0.00039351	1.04666	0.00125406	0.00131258	1.04666	9.72508	7.97269	1.2198	91.2517	91.8018	0.994008	8.8743	7.31908	1.21249
55	Imidacloprid	Water	0.9997	0.9997	1	376.125	117.125	3.21131	9663.25	3336	2.89666	344.75	349.625	0.986056	1.25438	1.17112	1.07109	28.125	22.9125	1.2275	0.0028125	0.00229125	1.2275	11.2465	10.8634	1.03526	0.000948288	0.000746227	0.786921	0.00316307	0.00248908	0.786921	9.34566	6.83896	1.36653	32.2923	31.006	1.04149	3.01793	2.12049	1.42323
56	Imazalil	Water	0.9989	0.9984	1.0005	12918.6	805.25	16.043	305235	20286.8	15.046	492.875	91	5.41621	1.04763	1.06437	0.984263	3.1625	5.0625	0.624691	0.00031625	0.00050625	0.624691	3.35387	5.58078	0.600968	3.17986e-05	8.47016e-05	2.66369	0.000106066	0.000282527	2.66369	0.984164	0.512643	1.91978	89.0211	87.007	1.02315	0.876113	0.446035	1.96422
57	Metsulfuron-methyl	Water	0.9983	0.9997	0.9986	2809	1177.25	2.38607	63374.6	27885.4	2.27268	441.625	755.625	0.58445	39.9755	8.1255	4.91976	3.275	3.575	0.916084	0.0003275	0.0003575	0.916084	3.91371	24.0043	0.163042	3.84266e-05	0.000257275	6.69523	0.000128174	0.000858154	6.69523	0.835205	0.786329	1.06216	37.6636	38.985	0.966105	0.314569	0.30655	1.02616
58	Profenofos	Water	0.9997	0.9998	0.9999	1208.88	677.375	1.78465	22232.5	10394.5	2.13887	429.375	294.375	1.4586	0.442875	0.425625	1.04053	56.25	27.6	2.03804	0.005625	0.00276	2.03804	8.64321	5.29319	1.63289	0.00145757	0.000437984	0.300489	0.0048618	0.00146092	0.300489	5.88229	2.9928	1.96548	93.9479	87.1642	1.07783	5.52629	2.60865	2.11845
59	Propiconazole	Water	0.9998	0.9998	1	9666.38	1219.88	7.92407	126197	16195.2	7.79222	212.25	39.75	5.33962	1.66475	1.60813	1.03521	84.2625	62.025	1.35852	0.00842625	0.0062025	1.35852	1.38536	3.71843	0.372565	0.000349968	0.000691446	1.97574	0.00116734	0.00230636	1.97574	9.40763	6.6549	1.41364	89.4072	92.1269	0.970479	8.4111	6.13095	1.37191
60	Pyraclostrobine	Water	0.999	0.9995	0.9995	45027.1	9556	4.71192	780672	153348	5.09084	2618.25	1309.12	2	1.76887	1.963	0.901108	81.4125	49.775	1.63561	0.00814125	0.0049775	1.63561	1.67576	2.63428	0.636134	0.00040901	0.000393102	0.961107	0.00136428	0.00131122	0.961107	9.278	5.88671	1.57609	89.375	86.8264	1.02935	8.29221	5.11121	1.62236
61	Triadimenol	Water	0.9998	0.9999	0.9999	NQ	NQ	NQ	NQ	NQ	NQ	NQ	NQ	NQ	NQ	NQ	NQ	NQ	NQ	NQ	NQ	NQ	NQ	NQ	NQ	NQ	NQ	NQ	NQ	NQ	NQ	NQ	NQ	NQ	NQ	NQ	NQ	NQ	NQ	NQ	NQ
62	Terbufos	Water	0.9999	0.9997	1.0002	233.75	36.125	6.47059	3895.75	627	6.21332	38	11.125	3.41573	0.721	0.601375	1.19892	63.475	34.525	1.83852	0.0063475	0.0034525	1.83852	6.35534	33.8907	0.187525	0.00120941	0.00350789	2.9005	0.00403405	0.0117008	2.9005	7.19806	6.08747	1.18244	88.8361	93.5275	0.949839	6.39447	5.69346	1.12313
63	Thiacloprid	Water	0.9996	0.9998	0.9998	7616.62	5542.88	1.37413	167143	127422	1.31173	845.875	1548	0.546431	0.110125	0.13925	0.790844	51.2375	40.9	1.25275	0.00512375	0.00409	1.25275	2.62664	4.30683	0.609879	0.000403479	0.000528096	1.30886	0.00134583	0.00176149	1.30886	9.4593	7.25887	1.30314	57.1631	59.677	0.957875	5.40723	4.33188	1.24824
64	Penconazole	Water	0.9998	0.9999	0.9999	19505.4	2841.88	6.86356	330955	51191.8	6.465	3418.75	680.875	5.02111	0.33125	0.310125	1.06812	65.8125	60.4	1.08961	0.00658125	0.00604	1.08961	3.19598	1.33628	2.39171	0.000630586	0.000241972	0.383725	0.00210336	0.000807111	0.383725	9.59324	8.90284	1.07755	68.4669	68.3431	1.00181	6.5682	6.08447	1.0795
65	Pirimiphos-methyl	Water	0.9998	0.9999	0.9999	30079.6	7913.12	3.80123	417684	106275	3.93022	4094.12	1251.62	3.27105	0.749	0.65325	1.14657	67.925	59.5125	1.14136	0.0067925	0.00595125	1.14136	1.26828	4.14954	0.305643	0.000258271	0.000740354	2.86658	0.000861477	0.00246949	2.86658	9.49155	8.52072	1.11394	72.7316	71.1756	1.02186	6.90336	6.06467	1.13829
66	Tebufenozide	Water	0.9985	0.9997	0.9988	3121	893.375	3.49349	51274.6	14904.9	3.44012	1481	819.25	1.80775	2.16725	2.04525	1.05965	68	67.175	1.01228	0.0068	0.0067175	1.01228	6.84687	6.61917	1.0344	0.00139583	0.00133304	0.955015	0.00465587	0.00444643	0.955015	10.4937	9.99731	1.04965	69.7041	74.1006	0.940669	7.31453	7.40806	0.987374
67	Spirodiclofen	Water	0.9999	0.9999	1	323.625	465.25	0.695594	4917	6510.88	0.755198	136.5	145.5	0.938144	0.304375	0.330875	0.919909	80.65	45.8125	1.76044	0.008065	0.00458125	1.76044	7.88276	8.95328	0.880433	0.00190596	0.0012297	0.645183	0.00635745	0.00410172	0.645183	11.3727	9.33657	1.21808	64.806	50.6463	1.27958	7.37019	4.72863	1.55863
68	Cyflufenamid	Water	0.9998	0.9999	0.9999	2032.75	2319.25	0.876469	34628.8	36640.6	0.945092	593.5	426	1.39319	2.05187	1.81887	1.1281	116.25	83.4	1.39388	0.011625	0.00834	1.39388	1.83979	3.23074	0.569464	0.0006412	0.000807793	1.25981	0.00213876	0.00269444	1.25981	10.6686	7.95824	1.34057	108.053	105.999	1.01938	11.5278	8.43563	1.36656
69	Temephos	Water	0.9986	0.9988	0.9998	193.625	362.375	0.534322	3588.25	6347.5	0.565301	39	120.625	0.323316	0.321625	0.296125	1.08611	69.925	49.675	1.40765	0.0069925	0.0049675	1.40765	6.09564	13.5006	0.451507	0.00127786	0.00201059	1.57341	0.00426238	0.00670645	1.57341	9.05405	7.63262	1.18623	72.2481	59.8967	1.20621	6.54139	4.57169	1.43085
70	2,4-D	Water	0.9995	0.9998	0.9997	NQ	NQ	NQ	NQ	NQ	NQ	NQ	NQ	NQ	NQ	NQ	NQ	NQ	NQ	NQ	NQ	NQ	NQ	NQ	NQ	NQ	NQ	NQ	NQ	NQ	NQ	NQ	NQ	NQ	NQ	NQ	NQ	NQ	NQ	NQ	NQ
71	Chlorotoluron	Water	0.9986	0.9999	0.9987	12152.1	4278.12	2.84053	259856	96454.1	2.69409	1384.12	791.875	1.74791	0.026	0.0295	0.881356	61.2	46.125	1.32683	0.00612	0.0046125	1.32683	1.5575	4.61183	0.337719	0.000285766	0.000637736	2.23167	0.00095319	0.0021272	2.23167	10.1161	7.94103	1.2739	63.1037	61.8584	1.02013	6.38364	4.91219	1.29955
72	Cyanazine	Water	0.9997	0.9998	0.9999	14965.8	1488.5	10.0542	353024	37635.5	9.38007	2005.38	1362.62	1.4717	0.330625	0.281375	1.17503	57.6875	47.2	1.22219	0.00576875	0.00472	1.22219	1.21321	4.66377	0.260136	0.000209822	0.000659949	3.14529	0.000699872	0.0022013	3.14529	9.30311	8.00053	1.16281	64.589	63.5602	1.01619	6.00878	5.08515	1.18163
73	Terbuthylazine	Water	0.9991	0.9998	0.9993	66.125	7.125	9.2807	1289	184.5	6.98645	64	19.625	3.26115	0.35275	0.6935	0.508652	65.575	67.7375	0.968075	0.0065575	0.00677375	0.968075	19.5957	33.6284	0.582712	0.00385239	0.00682916	1.77271	0.0128499	0.0227791	1.77271	9.97677	4.30556	2.31718	68.4347	91.9355	0.744377	6.82757	3.95833	1.72486
74	Propazine	Water	0.9997	0.9994	1.0003	11310.1	3010.38	3.75705	205093	56620.6	3.62223	2191	1615.12	1.35655	1.13387	1.15563	0.981179	68.4875	50.5125	1.35585	0.00684875	0.00505125	1.35585	2.04184	3.65873	0.558073	0.000419242	0.000554065	1.32159	0.0013984	0.00184812	1.32159	10.2286	7.87727	1.29849	68.9521	66.7452	1.03306	7.05283	5.2577	1.34143
75	Atrazine	Water	0.9998	0.9995	1.0003	322.875	17.125	18.854	10442.2	722	14.463	37.375	22.875	1.63388	0.73175	0.52625	1.3905	3.4125	5.5375	0.616253	0.00034125	0.00055375	0.616253	5.52408	8.01457	0.689255	5.65151e-05	0.000133053	2.3543	0.000188509	0.000443807	2.3543	9.4012	7.44861	1.26214	4.07555	4.31632	0.944218	0.38315	0.321506	1.19174
76	Simazine	Water	0.9997	0.9993	1.0004	22136.5	1551.12	14.2713	517936	39430.5	13.1354	1782.25	1167	1.52721	1.56488	1.49037	1.04999	53.875	40.8375	1.31925	0.0053875	0.00408375	1.31925	2.06632	3.85612	0.535855	0.000333747	0.000472109	1.41457	0.00111323	0.00157474	1.41457	9.95566	7.92043	1.25696	56.3994	55.4642	1.01686	5.61494	4.393	1.27816
77	Isoproturon	Water	0.9983	0.9997	0.9986	31525.8	7624.12	4.135	658500	167357	3.93471	2502.88	2227.12	1.12381	0.976625	1.022	0.955602	67.525	50.95	1.32532	0.0067525	0.005095	1.32532	1.60236	2.40839	0.665325	0.000324382	0.000367877	1.13409	0.001082	0.00122708	1.13409	10.6575	8.56318	1.24458	67.9464	64.8021	1.04852	7.24141	5.54912	1.30497
78	Fenoxycarb	Water	0.9999	0.9999	1	4857	3199.75	1.51793	87334.1	57694.8	1.51373	1739.88	856.375	2.03167	0.99975	0.965125	1.03588	70.4	52.625	1.33777	0.00704	0.0052625	1.33777	1.22192	2.68686	0.454776	0.000257898	0.000423906	1.6437	0.000860233	0.00141396	1.6437	10.201	8.10131	1.25918	69.3535	66.5678	1.04185	7.07476	5.39287	1.31187
79	Epoxiconazole	Water	0.9998	0.9997	1.0001	24311.2	3491.62	6.96273	424406	60795.2	6.9809	1503.5	267.625	5.61794	0.2595	0.304125	0.853268	66.4375	56.15	1.18321	0.00664375	0.005615	1.18321	1.19858	1.54381	0.776379	0.000238733	0.000259882	1.08859	0.000796308	0.00086685	1.08859	9.68627	8.7097	1.11212	70.0774	66.787	1.04927	6.78788	5.81695	1.16691
80	Benalaxyl	Water	0.999	0.9998	0.9992	14008.5	10303.6	1.35957	239484	172292	1.38999	1258.5	1288.62	0.976622	0.599	0.5755	1.04083	68.2125	54.275	1.25679	0.00682125	0.0054275	1.25679	1.19982	0.943342	1.27188	0.000245364	0.000153497	0.62559	0.000818426	0.000511999	0.62559	9.75651	8.32108	1.17251	71.9478	67.452	1.06665	7.01959	5.61273	1.25065
81	Hexythiazox	Water	0.9998	0.9996	1.0002	1052.38	1766.62	0.595698	15065	24940.9	0.604029	702.875	1934	0.363431	1.73838	1.76863	0.982896	75.9375	56.7125	1.33899	0.00759375	0.00567125	1.33899	1.89391	1.6391	1.15546	0.00043117	0.000278686	0.646349	0.00143819	0.000929574	0.646349	10.6844	8.40686	1.27091	72.0003	67.3	1.06984	7.6928	5.65782	1.35968
	Minimum value	Water	0.9976	0.9983	0.997899	66.125	7.125	0.534322	1289	184.5	0.565301	20.125	11.125	0.247662	0.006	0.005	0.138197	3.1625	2.275	0.312923	0.00031625	6e-05	0.312923	1.19858	0.68252	0.0364374	3.17986e-05	7.67486e-05	0.191063	0.000106066	0.000255999	0.191063	0.835205	0.512643	0.824223	4.07555	4.31632	0.744377	0.314569	0.30655	0.96904
	Maximum value	Water	0.9999	0.9999	1.0011	188906	18208	24.4793	3.91843e+06	370367	20.3281	14357.8	3745.12	11.2368	39.9755	12.1508	4.91976	171.925	195.975	6.26923	0.0171925	0.0195975	27.1458	19.5957	45.4257	2.43971	0.00581719	0.00682916	6.69523	0.0194036	0.0227791	6.69523	477.412	41.4183	23.3771	123.497	133.164	1.36396	174.068	14.2379	24.8007
	Average value	Water	0.999231	0.999564	0.999667	25191.4	3668.99	7.19581	512215	72554	6.94858	2026.41	760.108	3.2541	1.34562	0.962509	1.08311	75.7461	57.3131	1.53005	0.00757461	0.00572875	1.80118	3.84936	6.87636	0.821849	0.000869074	0.000899075	1.33386	0.00289884	0.00299892	1.33386	28.4132	7.61069	3.293	75.7844	73.9817	1.02468	20.6862	5.40012	3.44992
	p value	Water	4.88886e-06			1.30835e-06			1.59171e-06			9.76439e-08			0.180038			2.04546e-06			1.98531e-06			0.000167129			0.359608			0.359608			0.00137933			0.0371142			0.000169659
	Significance	Water	YES			YES			YES			YES			NO			YES			YES			YES			NO			NO			YES			YES			YES
